# Supplementary material for: Orphan Genes Shared by Pathogenic Genomes Are More Associated with Bacterial Pathogenicity
Source: mSystems. 2019 Feb 12;4(1):e00290-18. doi: 10.1128/mSystems.00290-18 (PMC6372840; doi:10.1128/mSystems.00290-18)
Supplement: TABLE S1 [file mSystems.00290-18-st001.xlsx]

## Sheet: Sheet1
Species name	Diseases	NCBI accession	Pathogenicity
Bacillus pseudofirmus OF4		GCF_000005825	NP
Bacillus anthracis str. Ames		GCF_000007845	NP
Bacillus subtilis subsp. subtilis str. 168		GCF_000009045	NP
Bacillus clausii KSM-K16		GCF_000009825	NP
Bacillus halodurans C-125		GCF_000011145	NP
Bacillus cereus Q1		GCF_000013065	NP
Bacillus velezensis FZB42		GCF_000015785	NP
Bacillus pumilus SAFR-032		GCF_000017885	NP
Bacillus megaterium DSM 319		GCF_000025805	NP
Bacillus megaterium QM B1551		GCF_000025825	NP
Bacillus subtilis subsp. spizizenii str. W23		GCF_000146565	NP
Bacillus atrophaeus 1942		GCF_000165925	NP
Bacillus coagulans 36D1		GCF_000169195	NP
Bacillus subtilis BSn5		GCF_000186745	NP
Bacillus amyloliquefaciens TA208		GCF_000195515	NP
Bacillus amyloliquefaciens DSM 7		GCF_000196735	NP
Bacillus amyloliquefaciens LL3		GCF_000204275	NP
Bacillus subtilis subsp. natto BEST195		GCF_000209795	NP
Bacillus coagulans 2-6		GCF_000217835	NP
Bacillus amyloliquefaciens XH7		GCF_000221645	NP
Bacillus megaterium WSH-002		GCF_000225265	NP
Bacillus subtilis subsp. spizizenii TU-B-10		GCF_000227465	NP
Bacillus subtilis subsp. subtilis str. RO-NN-1		GCF_000227485	NP
Bacillus amyloliquefaciens IT-45		GCF_000242855	NP
Bacillus sp. 1NLA3E		GCF_000242895	NP
Bacillus sp. JS		GCF_000259365	NP
Bacillus amyloliquefaciens Y2		GCF_000262385	NP
Bacillus velezensis CAU B946		GCF_000283695	NP
Bacillus velezensis YAU B9601-Y2		GCF_000284395	NP
Bacillus subtilis QB928		GCF_000293765	NP
Bacillus velezensis AS43.3		GCF_000319475	NP
Bacillus subtilis subsp. subtilis str. BSP1		GCF_000321395	NP
Bacillus subtilis XF-1		GCF_000338735	NP
Bacillus velezensis UCMB5036		GCF_000341875	NP
Bacillus subtilis subsp. subtilis 6051-HGW		GCF_000344745	NP
Bacillus subtilis subsp. subtilis str. BAB-1		GCF_000349795	NP
Bacillus paralicheniformis ATCC 9945a		GCF_000408885	NP
Bacillus velezensis UCMB5033		GCF_000455565	NP
Bacillus velezensis UCMB5113		GCF_000455585	NP
Bacillus infantis NRRL B-14911		GCF_000473245	NP
Bacillus velezensis NAU-B3		GCF_000493375	NP
Bacillus amyloliquefaciens CC178		GCF_000494835	NP
Bacillus toyonensis BCT-7112		GCF_000496285	NP
Bacillus subtilis PY79		GCF_000497485	NP
Bacillus amyloliquefaciens LFB112		GCF_000508265	NP
Bacillus cereus ATCC 14579	Food poisoning	GCF_000007825	P
Bacillus cereus ATCC 10987	Food poisoning	GCF_000008005	P
Bacillus anthracis str. Sterne	Anthrax	GCF_000008165	P
Bacillus licheniformis DSM 13 = ATCC 14580	Food poisoning	GCF_000008425	P
Bacillus anthracis str. 'Ames Ancestor'	Anthrax	GCF_000008445	P
[Bacillus thuringiensis] serovar konkukian str. 97-27	Sotto disease	GCF_000008505	P
Bacillus cereus E33L	Food poisoning	GCF_000011625	P
Bacillus licheniformis DSM 13 = ATCC 14580	Food poisoning	GCF_000011645	P
Bacillus thuringiensis str. Al Hakam	Sotto disease	GCF_000015065	P
Bacillus cytotoxicus NVH 391-98	Food poisoning	GCF_000017425	P
Bacillus weihenstephanensis KBAB4	Food poisoning	GCF_000018825	P
Bacillus cereus B4264	Pneumonia	GCF_000021205	P
Bacillus cereus AH187	Food poisoning	GCF_000021225	P
Bacillus cereus G9842	Food poisoning	GCF_000021305	P
Bacillus anthracis str. CDC 684	Anthrax	GCF_000021445	P
Bacillus cereus AH820	Periodontitis	GCF_000021785	P
Bacillus cereus 03BB102	Pneumonia	GCF_000022505	P
Bacillus anthracis str. A0248	Anthrax	GCF_000022865	P
Bacillus thuringiensis BMB171		GCF_000092165	P
Bacillus cereus biovar anthracis str. CI	Anthrax	GCF_000143605	P
Bacillus cellulosilyticus DSM 2522		GCF_000177235	P
Bacillus thuringiensis serovar finitimus YBT-020		GCF_000190515	P
Bacillus thuringiensis serovar chinensis CT-43		GCF_000193355	P
Bacillus cereus F837/76	Gastroenteritis	GCF_000239195	P
Bacillus anthracis str. H9401	Anthrax	GCF_000258885	P
Bacillus cereus NC7401		GCF_000283675	P
Bacillus cereus FRI-35	Anthrax-like illness	GCF_000292415	P
Bacillus thuringiensis HD-771		GCF_000292455	P
Bacillus thuringiensis HD-789		GCF_000292705	P
Bacillus thuringiensis MC28		GCF_000300475	P
Bacillus thuringiensis Bt407		GCF_000306745	P
Bacillus thuringiensis serovar kurstaki str. HD73		GCF_000338755	P
Bacillus thuringiensis serovar thuringiensis str. IS5056		GCF_000341665	P
Bacillus thuringiensis YBT-1518		GCF_000497525	P
Burkholderia sp. CCGE1002		GCF_000092885	NP
Burkholderia sp. CCGE1003		GCF_000148685	NP
Burkholderia sp. CCGE1001		GCF_000176935	NP
Burkholderia sp. YI23		GCF_000236065	NP
Burkholderia thailandensis MSMB121		GCF_000385525	NP
Burkholderia sp. RPE64		GCF_000402035	NP
Burkholderia cenocepacia J2315	Necrotizing pneumonia	GCF_000009485	P
Burkholderia multivorans ATCC 17616		GCF_000010545	P
Burkholderia pseudomallei K96243	Melioidosis	GCF_000011545	P
Burkholderia mallei ATCC 23344	Glanders;Pneumonia	GCF_000011705	P
Burkholderia thailandensis E264		GCF_000012365	P
Burkholderia pseudomallei 1710b	Melioidosis	GCF_000012785	P
Burkholderia lata		GCF_000012945	P
Burkholderia cenocepacia AU 1054	Necrotizing pneumonia	GCF_000014085	P
Burkholderia mallei SAVP1	Glanders;Pneumonia	GCF_000015465	P
Burkholderia mallei NCTC 10229	Glanders;Pneumonia	GCF_000015605	P
Burkholderia mallei NCTC 10247	Glanders;Pneumonia	GCF_000015625	P
Burkholderia pseudomallei 668	Melioidosis	GCF_000015905	P
Burkholderia pseudomallei 1106a	Melioidosis	GCF_000015925	P
Burkholderia vietnamiensis G4	Necrotizing pneumonia	GCF_000016205	P
Burkholderia multivorans ATCC 17616	Cepacia syndrome	GCF_000018505	P
Burkholderia cenocepacia MC0-3	Necrotizing pneumonia	GCF_000019505	P
Burkholderia ambifaria MC40-6	Cepacia syndrome	GCF_000019925	P
Burkholderia glumae BGR1		GCF_000022645	P
Burkholderia gladioli BSR3		GCF_000194745	P
Burkholderia ambifaria AMMD		GCF_000203915	P
Burkholderia cenocepacia HI2424	Necrotizing pneumonia	GCF_000203955	P
Burkholderia pseudomallei 1026b	Melioidosis	GCF_000260515	P
Burkholderia sp. KJ006		GCF_000262695	P
Burkholderia cepacia GG4		GCF_000292915	P
Burkholderia pseudomallei BPC006		GCF_000294635	P
Burkholderia pseudomallei MSHR305	Melioidosis	GCF_000439695	P
Burkholderia pseudomallei NCTC 13179		GCF_000494855	P
Clostridium acetobutylicum ATCC 824		GCF_000008765	NP
Clostridium kluyveri NBRC 12016		GCF_000010265	NP
Clostridium novyi NT		GCF_000014125	NP
Clostridium kluyveri DSM 555		GCF_000016505	NP
Clostridium beijerinckii NCIMB 8052		GCF_000016965	NP
Clostridium ljungdahlii DSM 13528		GCF_000143685	NP
Clostridium cellulovorans 743B		GCF_000145275	NP
Clostridium acetobutylicum EA 2018		GCF_000191905	NP
Clostridium acetobutylicum DSM 1731		GCF_000218855	NP
Clostridium sp. BNL1100		GCF_000244875	NP
Clostridium sp. SY8519		GCF_000270305	NP
Clostridium saccharoperbutylacetonicum N1-4(HMT)		GCF_000340885	NP
Clostridium pasteurianum BC1		GCF_000389635	NP
Clostridium saccharobutylicum DSM 13864		GCF_000473995	NP
Clostridium autoethanogenum DSM 10061		GCF_000484505	NP
Clostridium tetani E88	Tetanus	GCF_000007625	P
Clostridium perfringens str. 13	Gas gangrene	GCF_000009685	P
Clostridium perfringens ATCC 13124	Gas gangrene	GCF_000013285	P
Clostridium botulinum A str. ATCC 19397	Botulism	GCF_000017025	P
Clostridium botulinum A str. Hall	Botulism	GCF_000017045	P
Clostridium botulinum F str. Langeland	Botulism	GCF_000017065	P
Clostridium botulinum B1 str. Okra	Botulism	GCF_000019305	P
Clostridium botulinum A3 str. Loch Maree	Botulism	GCF_000019545	P
Clostridium botulinum B str. Eklund 17B (NRP)		GCF_000020165	P
Clostridium botulinum E3 str. Alaska E43	Botulism	GCF_000020285	P
Clostridium botulinum Ba4 str. 657		GCF_000020345	P
Clostridium botulinum A2 str. Kyoto	Botulism	GCF_000022765	P
Clostridium botulinum A str. ATCC 3502	Botulism	GCF_000063585	P
Clostridium botulinum F str. 230613	Botulism	GCF_000092345	P
Clostridium botulinum BKT015925		GCF_000204565	P
Clostridium botulinum H04402 065		GCF_000253195	P
Clostridium tetani 12124569		GCF_000967115	P
Corynebacterium glutamicum R		GCF_000010225	NP
Corynebacterium efficiens YS-314		GCF_000011305	NP
Corynebacterium glutamicum ATCC 13032		GCF_000011325	NP
Corynebacterium kroppenstedtii DSM 44385		GCF_000023145	NP
Corynebacterium variabile DSM 44702		GCF_000179395	NP
Corynebacterium glutamicum ATCC 13032		GCF_000196335	NP
Corynebacterium diphtheriae C7 (beta)		GCF_000255175	NP
Corynebacterium halotolerans YIM 70093 = DSM 44683		GCF_000341345	NP
Corynebacterium callunae DSM 20147		GCF_000344785	NP
Corynebacterium glutamicum K051		GCF_000382905	NP
Corynebacterium glutamicum SCgG1		GCF_000404145	NP
Corynebacterium glutamicum SCgG2		GCF_000404185	NP
Corynebacterium terpenotabidum Y-11		GCF_000418365	NP
Corynebacterium maris DSM 45190		GCF_000442645	NP
Corynebacterium glutamicum MB001		GCF_000445015	NP
Corynebacterium argentoratense DSM 44202		GCF_000590555	NP
Corynebacterium jeikeium K411	Nosocomial infections	GCF_000006605	P
Corynebacterium aurimucosum ATCC 700975		GCF_000022905	P
Corynebacterium urealyticum DSM 7109	Urinary tract infection	GCF_000069945	P
Corynebacterium pseudotuberculosis FRC41		GCF_000143705	P
Corynebacterium pseudotuberculosis C231	Lymphadenitis	GCF_000144675	P
Corynebacterium pseudotuberculosis 1002	Caseous lymphadenitis	GCF_000144935	P
Corynebacterium pseudotuberculosis I19		GCF_000152065	P
Corynebacterium resistens DSM 45100		GCF_000177535	P
Corynebacterium diphtheriae NCTC 13129	Diphtheria	GCF_000195815	P
Corynebacterium ulcerans 809		GCF_000215645	P
Corynebacterium ulcerans BR-AD22		GCF_000215665	P
Corynebacterium pseudotuberculosis PAT10		GCF_000221625	P
Corynebacterium pseudotuberculosis 42/02-A		GCF_000227175	P
Corynebacterium pseudotuberculosis CIP 52.97		GCF_000227605	P
Corynebacterium pseudotuberculosis 1/06-A		GCF_000233735	P
Corynebacterium pseudotuberculosis 3/99-5		GCF_000241855	P
Corynebacterium diphtheriae 31A	Diphtheria	GCF_000241875	P
Corynebacterium diphtheriae 241	Diphtheria	GCF_000241895	P
Corynebacterium diphtheriae INCA 402	Diphtheria	GCF_000241915	P
Corynebacterium diphtheriae BH8	Diphtheria	GCF_000241935	P
Corynebacterium diphtheriae HC03	Diphtheria	GCF_000242775	P
Corynebacterium pseudotuberculosis 316		GCF_000248375	P
Corynebacterium diphtheriae HC02	Diphtheria	GCF_000255155	P
Corynebacterium diphtheriae HC04	Diphtheria	GCF_000255195	P
Corynebacterium diphtheriae CDCE 8392	Diphtheria	GCF_000255215	P
Corynebacterium diphtheriae HC01	Diphtheria	GCF_000255235	P
Corynebacterium diphtheriae VA01	Diphtheria	GCF_000255255	P
Corynebacterium diphtheriae PW8	Diphtheria	GCF_000255275	P
Corynebacterium pseudotuberculosis P54B96		GCF_000255935	P
Corynebacterium pseudotuberculosis 267	Caseous lymphadenitis	GCF_000258385	P
Corynebacterium pseudotuberculosis 31		GCF_000259155	P
Corynebacterium pseudotuberculosis 258	Caseous lymphadenitis	GCF_000263755	P
Corynebacterium pseudotuberculosis Cp162	Caseous lymphadenitis	GCF_000265545	P
Corynebacterium ulcerans 0102		GCF_000306825	P
Corynebacterium urealyticum DSM 7111	Urinary tract infection	GCF_000338095	P
Escherichia coli str. K-12 substr. MG1655		GCF_000005845	NP
Escherichia coli str. K-12 substr. W3110		GCF_000010245	NP
Escherichia coli SE15		GCF_000010485	NP
Escherichia coli HS		GCF_000017765	NP
Escherichia coli str. K-12 substr. DH10B		GCF_000019425	NP
Escherichia coli SMS-3-5		GCF_000019645	NP
Escherichia coli KO11FL		GCF_000147855	NP
Escherichia coli KO11FL		GCF_000258025	NP
Escherichia coli str. K-12 substr. MDS42		GCF_000350185	NP
Escherichia coli LY180		GCF_000468515	NP
Escherichia coli CFT073	Urinary tract infection	GCF_000007445	P
Escherichia coli O157:H7 str. Sakai	Hemorrhagic colitis	GCF_000008865	P
Escherichia coli BL21(DE3)		GCF_000009565	P
Escherichia coli SE11		GCF_000010385	P
Escherichia coli O103:H2 str. 12009		GCF_000010745	P
Escherichia coli O111:H- str. 11128		GCF_000010765	P
Escherichia coli UTI89	Urinary tract infection	GCF_000013265	P
Escherichia coli 536	Urinary tract infection	GCF_000013305	P
Escherichia coli APEC O1	Colibacillosis	GCF_000014845	P
Escherichia coli O139:H28 str. E24377A	Diarrhea	GCF_000017745	P
Escherichia coli B str. REL606		GCF_000017985	P
Escherichia coli ATCC 8739		GCF_000019385	P
Escherichia coli O157:H7 str. EC4115	Hemorrhagic colitis	GCF_000021125	P
Escherichia coli O157:H7 str. TW14359	Hemorrhagic colitis	GCF_000022225	P
Escherichia coli BW2952		GCF_000022345	P
Escherichia coli BL21(DE3)		GCF_000022665	P
Escherichia coli DH1		GCF_000023365	P
Escherichia coli 'BL21-Gold(DE3)pLysS AG'		GCF_000023665	P
Escherichia coli O55:H7 str. CB9615	Gastroenteritis	GCF_000025165	P
Escherichia coli IHE3034	Meningitis	GCF_000025745	P
Escherichia fergusonii ATCC 35469	Urinary tract infection (UTI);Bacteremia	GCF_000026225	P
Escherichia coli 55989	Gastroenteritis	GCF_000026245	P
Escherichia coli IAI1		GCF_000026265	P
Escherichia coli IAI39	Urinary tract infection	GCF_000026345	P
Escherichia coli O127:H6 str. E2348/69		GCF_000026545	P
Escherichia coli 042	Diarrhea	GCF_000027125	P
Escherichia coli O26:H11 str. 11368	Hemorrhagic colitis	GCF_000091005	P
Escherichia coli ABU 83972	Asymptomatic bacteriuria	GCF_000148365	P
Escherichia coli UM146		GCF_000148605	P
Escherichia coli O83:H1 str. NRG 857C		GCF_000183345	P
Escherichia coli W		GCF_000184185	P
Escherichia coli ETEC H10407		GCF_000210475	P
Escherichia coli UMNK88	Diarrhea	GCF_000212715	P
Escherichia coli O7:K1 str. CE10		GCF_000227625	P
Escherichia coli str. 'clone D i2'		GCF_000233875	P
Escherichia coli str. 'clone D i14'		GCF_000233895	P
Escherichia coli O55:H7 str. RM12579		GCF_000245515	P
Escherichia coli P12b		GCF_000257275	P
Escherichia coli W		GCF_000258145	P
Escherichia coli Xuzhou21	Hemolytic uremic syndrome (HUS)	GCF_000262125	P
Escherichia coli DH1		GCF_000270105	P
Escherichia coli LF82	Enterocolitis	GCF_000284495	P
Escherichia coli O104:H4 str. 2009EL-2050		GCF_000299255	P
Escherichia coli O104:H4 str. 2011C-3493	Hemolytic uremic syndrome (HUS)	GCF_000299455	P
Escherichia coli O104:H4 str. 2009EL-2071		GCF_000299475	P
Escherichia coli APEC O78	Colibacillosis	GCF_000332755	P
Escherichia coli JJ1886	Urosepsis	GCF_000493755	P
Listeria seeligeri serovar 1/2b str. SLCC3954		GCF_000027145	NP
Listeria welshimeri serovar 6b str. SLCC5334		GCF_000060285	NP
Listeria innocua Clip11262		GCF_000195795	NP
Listeria monocytogenes		GCF_000438585	NP
Listeria monocytogenes		GCF_000438605	NP
Listeria monocytogenes		GCF_000438625	NP
Listeria monocytogenes		GCF_000438645	NP
Listeria monocytogenes		GCF_000438665	NP
Listeria monocytogenes		GCF_000438685	NP
Listeria monocytogenes		GCF_000438705	NP
Listeria monocytogenes		GCF_000438725	NP
Listeria monocytogenes		GCF_000438745	NP
Listeria monocytogenes serotype 4b str. F2365	Listeriosis	GCF_000008285	P
Listeria monocytogenes HCC23	Listeriosis	GCF_000021185	P
Listeria monocytogenes 08-5923	Listeriosis	GCF_000022925	P
Listeria monocytogenes serotype 4b str. CLIP 80459		GCF_000026705	P
Listeria monocytogenes 08-5578	Listeriosis	GCF_000093125	P
Listeria monocytogenes FSL R2-561	Listeriosis	GCF_000168575	P
Listeria monocytogenes Finland 1998	Listeriosis	GCF_000168595	P
Listeria monocytogenes J0161	Listeriosis	GCF_000168635	P
Listeria monocytogenes 10403S	Listeriosis	GCF_000168695	P
Listeria monocytogenes J1-220		GCF_000195395	P
Listeria monocytogenes J1816		GCF_000195435	P
Listeria monocytogenes EGD-e	Listeriosis	GCF_000196035	P
Listeria monocytogenes SLCC2755		GCF_000197755	P
Listeria monocytogenes L99		GCF_000209755	P
Listeria monocytogenes SLCC2372		GCF_000210815	P
Listeria monocytogenes M7		GCF_000218305	P
Listeria ivanovii subsp. ivanovii PAM 55	Spontaneous abortion;Stillbirths	GCF_000252975	P
Listeria monocytogenes 07PF0776		GCF_000258905	P
Listeria monocytogenes SLCC2540		GCF_000306905	P
Listeria monocytogenes SLCC7179		GCF_000306985	P
Listeria monocytogenes SLCC2479		GCF_000307005	P
Listeria monocytogenes ATCC 19117		GCF_000307025	P
Listeria monocytogenes SLCC5850		GCF_000307045	P
Listeria monocytogenes SLCC2376		GCF_000307065	P
Listeria monocytogenes L312		GCF_000307085	P
Listeria monocytogenes SLCC2378		GCF_000307615	P
Listeria monocytogenes serotype 4b str. LL195		GCF_000318055	P
Listeria monocytogenes EGD		GCF_000582845	P
Mycobacterium sp. MCS		GCF_000014165	NP
Mycobacterium vanbaalenii PYR-1		GCF_000015305	NP
Mycobacterium sp. KMS		GCF_000015405	NP
Mycobacterium sp. JLS		GCF_000016005	NP
Mycobacterium gilvum PYR-GCK		GCF_000016365	NP
Mycobacterium gilvum Spyr1		GCF_000184435	NP
Mycobacterium chubuense NBB4		GCF_000266905	NP
Mycobacterium indicus pranii MTCC 9506		GCF_000298095	NP
Mycobacterium neoaurum VKM Ac-1815D		GCF_000317305	NP
Mycobacterium bovis BCG str. Korea 1168P		GCF_000338715	NP
Mycobacterium avium subsp. paratuberculosis K-10	Paratuberculosis	GCF_000007865	P
Mycobacterium tuberculosis CDC1551	Tuberculosis	GCF_000008585	P
Mycobacterium bovis BCG str. Pasteur 1173P2	Tuberculosis	GCF_000009445	P
Mycobacterium bovis BCG str. Tokyo 172		GCF_000010685	P
Mycobacterium avium 104	Pulmonary tuberculosis	GCF_000014985	P
Mycobacterium smegmatis str. MC2 155	Cellulitis	GCF_000015005	P
Mycobacterium tuberculosis H37Ra	Tuberculosis	GCF_000016145	P
Mycobacterium tuberculosis F11	Tuberculosis	GCF_000016925	P
Mycobacterium marinum M	Tuberculosis;Dermatitis;Arthritis	GCF_000018345	P
Mycobacterium tuberculosis KZN 1435	Tuberculosis	GCF_000023625	P
Mycobacterium liflandii 128FXT		GCF_000026445	P
Mycobacterium leprae Br4923	Leprosy	GCF_000026685	P
Mycobacterium abscessus	Respiratory tract infections;Dermatitis	GCF_000069185	P
Mycobacterium tuberculosis str. Haarlem		GCF_000153685	P
Mycobacterium tuberculosis KZN 4207		GCF_000154585	P
Mycobacterium tuberculosis KZN 605	Tuberculosis	GCF_000154605	P
Mycobacterium kansasii ATCC 12478	Pulmonary tuberculosis	GCF_000157895	P
Mycobacterium bovis AF2122/97	Bovine tuberculosis	GCF_000195835	P
Mycobacterium leprae TN	Leprosy	GCF_000195855	P
Mycobacterium tuberculosis H37Rv	Tuberculosis	GCF_000195955	P
Mycobacterium sinense		GCF_000214155	P
Mycobacterium tuberculosis CTRI-2	Tuberculosis	GCF_000224435	P
Mycobacterium rhodesiae NBB3		GCF_000230895	P
Mycobacterium bovis BCG str. Mexico	Tuberculosis	GCF_000234725	P
Mycobacterium africanum GM041182		GCF_000253355	P
Mycobacterium canettii CIPT 140010059		GCF_000253375	P
Mycobacterium sp. MOTT36Y		GCF_000262165	P
Mycobacterium tuberculosis CCDC5180	Tuberculosis	GCF_000270365	P
Mycobacterium intracellulare MOTT-64		GCF_000276825	P
Mycobacterium intracellulare ATCC 13950		GCF_000277125	P
Mycobacterium intracellulare MOTT-02		GCF_000277145	P
Mycobacterium tuberculosis H37Rv		GCF_000277735	P
Mycobacterium abscessus subsp. bolletii str. GO 06	Mycobacteriosis	GCF_000277775	P
Mycobacterium smegmatis str. MC2 155		GCF_000283295	P
Mycobacterium sp. JS623		GCF_000328565	P
Mycobacterium tuberculosis 7199-99		GCF_000331445	P
Mycobacterium tuberculosis str. Erdman = ATCC 35801		GCF_000350205	P
Mycobacterium tuberculosis str. Beijing/NITR203		GCF_000364825	P
Mycobacterium tuberculosis EAI5/NITR206		GCF_000389945	P
Mycobacterium avium subsp. paratuberculosis MAP4		GCF_000390085	P
Mycobacterium tuberculosis CCDC5079		GCF_000400615	P
Mycobacterium yongonense 05-1390		GCF_000418535	P
Mycobacterium tuberculosis EAI5		GCF_000422125	P
Mycobacterium abscessus subsp. bolletii 50594		GCF_000445035	P
Pseudomonas putida KT2440		GCF_000007565	NP
Pseudomonas fluorescens SBW25		GCF_000009225	NP
Pseudomonas protegens Pf-5		GCF_000012265	NP
Pseudomonas fluorescens Pf0-1		GCF_000012445	NP
Pseudomonas stutzeri A1501		GCF_000013785	NP
Pseudomonas putida F1		GCF_000016865	NP
Pseudomonas putida GB-1		GCF_000019125	NP
Pseudomonas putida W619		GCF_000019445	NP
Pseudomonas putida BIRD-1		GCF_000183645	NP
Pseudomonas brassicacearum subsp. brassicacearum NFM421		GCF_000194805	NP
Pseudomonas stutzeri DSM 4166		GCF_000195105	NP
Pseudomonas mendocina NK-01		GCF_000204295	NP
Pseudomonas fulva 12-X		GCF_000213805	NP
Pseudomonas stutzeri		GCF_000219605	NP
Pseudomonas putida S16		GCF_000219705	NP
Pseudomonas fluorescens F113		GCF_000237065	NP
Pseudomonas fluorescens A506		GCF_000262325	NP
Pseudomonas putida ND6		GCF_000264665	NP
Pseudomonas stutzeri CCUG 29243		GCF_000267545	NP
Pseudomonas stutzeri DSM 10701		GCF_000279165	NP
Pseudomonas sp. UW4		GCF_000316175	NP
Pseudomonas putida HB3267		GCF_000325725	NP
Pseudomonas stutzeri RCH2		GCF_000327065	NP
Pseudomonas poae RE*1-1-14		GCF_000336465	NP
Pseudomonas denitrificans ATCC 13867		GCF_000349845	NP
Pseudomonas protegens CHA0		GCF_000397205	NP
Pseudomonas putida H8234		GCF_000410575	NP
Pseudomonas putida NBRC 14164		GCF_000412675	NP
Pseudomonas sp. VLB120		GCF_000494915	NP
Pseudomonas aeruginosa MTB-1		GCF_000504045	NP
Pseudomonas sp. TKP		GCF_000508205	NP
Pseudomonas monteilii SB3078		GCF_000510285	NP
Pseudomonas monteilii SB3101		GCF_000510325	NP
Pseudomonas aeruginosa PAO1		GCF_000006765	P
[Pseudomonas syringae] pv. tomato str. DC3000	Root rot	GCF_000007805	P
Pseudomonas savastanoi pv. phaseolicola 1448A	Root rot	GCF_000012205	P
Pseudomonas syringae pv. syringae B728a	Root rot	GCF_000012245	P
Pseudomonas aeruginosa UCBPP-PA14		GCF_000014625	P
Pseudomonas mendocina ymp	Spondylodiscitis	GCF_000016565	P
Pseudomonas aeruginosa PA7		GCF_000017205	P
Pseudomonas entomophila L48		GCF_000026105	P
Pseudomonas aeruginosa LESB58	Respiratory tract infections	GCF_000026645	P
Pseudomonas aeruginosa M18		GCF_000226155	P
Pseudomonas aeruginosa DK2	Commensal (plant)	GCF_000271365	P
Pseudomonas aeruginosa NCGM2.S1	Urinary tract infection	GCF_000284555	P
Pseudomonas aeruginosa B136-33		GCF_000359505	P
Pseudomonas aeruginosa RP73		GCF_000414035	P
Pseudomonas aeruginosa PA1		GCF_000496605	P
Pseudomonas aeruginosa PA1R		GCF_000496645	P
Pseudomonas aeruginosa LES431		GCF_000508765	P
Pseudomonas aeruginosa SCV20265	Cystic fibrosis	GCF_000510305	P
Streptococcus pneumoniae R6		GCF_000007045	NP
Streptococcus thermophilus LMG 18311		GCF_000011825	NP
Streptococcus thermophilus CNRZ1066		GCF_000011845	NP
Streptococcus thermophilus LMD-9		GCF_000014485	NP
Streptococcus thermophilus ND03		GCF_000182875	NP
Streptococcus pneumoniae OXC141		GCF_000210955	NP
Streptococcus pseudopneumoniae IS7493		GCF_000221985	NP
Streptococcus infantarius subsp. infantarius CJ18		GCF_000246835	NP
Streptococcus oralis Uo5		GCF_000253155	NP
Streptococcus salivarius JIM8777		GCF_000253315	NP
Streptococcus salivarius CCHSS3		GCF_000253335	NP
Streptococcus thermophilus JIM 8232		GCF_000253395	NP
Streptococcus thermophilus MN-ZLW-002		GCF_000262675	NP
Streptococcus macedonicus ACA-DC 198		GCF_000283635	NP
Streptococcus cristatus AS 1.3089		GCF_000385925	NP
Streptococcus intermedius C270		GCF_000463385	NP
Streptococcus constellatus subsp. pharyngis C232		GCF_000463395	NP
Streptococcus suis YB51		GCF_000471985	NP
Streptococcus pyogenes M1 GAS		GCF_000006785	P
Streptococcus pneumoniae TIGR4	Pneumonia;Meningitis;Bacteremia;Sinusitis;Otitis media;Conjunctivitis	GCF_000006885	P
Streptococcus agalactiae 2603V/R	Septicemia;Pneumonia;Meningitis	GCF_000007265	P
Streptococcus pyogenes MGAS8232		GCF_000007285	P
Streptococcus pyogenes MGAS315		GCF_000007425	P
Streptococcus mutans UA159	Dental caries	GCF_000007465	P
Streptococcus pyogenes str. Manfredo		GCF_000009385	P
Streptococcus uberis 0140J	Mastitis	GCF_000009545	P
Streptococcus dysgalactiae subsp. equisimilis GGS_124	Endocarditis;Septicemia;Meningitis	GCF_000010705	P
Streptococcus pyogenes SSI-1		GCF_000011285	P
Streptococcus pyogenes MGAS10394		GCF_000011665	P
Streptococcus pyogenes MGAS5005		GCF_000011765	P
Streptococcus pyogenes MGAS6180		GCF_000012165	P
Streptococcus agalactiae A909	Septicemia;Pneumonia;Meningitis	GCF_000012705	P
Streptococcus pyogenes MGAS9429		GCF_000013485	P
Streptococcus pyogenes MGAS10270		GCF_000013505	P
Streptococcus pyogenes MGAS2096		GCF_000013525	P
Streptococcus pyogenes MGAS10750		GCF_000013545	P
Streptococcus sanguinis SK36	Endocarditis	GCF_000014205	P
Streptococcus pneumoniae D39	Pneumonia	GCF_000014365	P
Streptococcus gordonii str. Challis substr. CH1	Dental caries;Peridontitis	GCF_000017005	P
Streptococcus pyogenes NZ131		GCF_000018125	P
Streptococcus suis GZ1	Meningitis;Arthritis;Pneumonia	GCF_000018185	P
Streptococcus pneumoniae 70585	Pneumonia	GCF_000018965	P
Streptococcus pneumoniae JJA	Pneumonia	GCF_000018985	P
Streptococcus pneumoniae P1031	Pneumonia	GCF_000019005	P
Streptococcus pneumoniae Taiwan19F-14	Pneumonia	GCF_000019025	P
Streptococcus pneumoniae Hungary19A-6	Pneumonia	GCF_000019265	P
Streptococcus pneumoniae G54	Pneumonia	GCF_000019825	P
Streptococcus pneumoniae CGSP14	Pneumonia	GCF_000019985	P
Streptococcus equi subsp. zooepidemicus MGCS10565		GCF_000020765	P
Streptococcus equi subsp. equi 4047	Strangles	GCF_000026585	P
Streptococcus equi subsp. zooepidemicus	Inflammatory airway disease	GCF_000026605	P
Streptococcus pneumoniae ATCC 700669	Pneumonia;Meningitis;Bacteremia	GCF_000026665	P
Streptococcus suis SC84	Meningitis;Arthritis;Pneumonia	GCF_000026725	P
Streptococcus suis BM407	Meningitis;Arthritis;Pneumonia	GCF_000026745	P
Streptococcus mitis B6	Bacterial endocarditis	GCF_000027165	P
Streptococcus gallolyticus UCN34		GCF_000027185	P
Streptococcus mutans NN2025	Dental caries;Endocarditis	GCF_000091645	P
Streptococcus suis P1/7	Meningitis;Endocarditis;Septicemia;Arthritis	GCF_000091905	P
Streptococcus pneumoniae AP200	Pneumonia	GCF_000146975	P
Streptococcus pneumoniae 670-6B	Pneumonia	GCF_000147095	P
Streptococcus parasanguinis ATCC 15912		GCF_000164675	P
Streptococcus pneumoniae SPNA45	Pneumonia	GCF_000180515	P
Streptococcus suis JS14		GCF_000186405	P
Streptococcus dysgalactiae subsp. equisimilis ATCC 12394	Mastitis	GCF_000188715	P
Streptococcus agalactiae NEM316	Meningitis	GCF_000196055	P
Streptococcus pneumoniae TCH8431/19A		GCF_000196595	P
Streptococcus gallolyticus subsp. gallolyticus ATCC BAA-2069		GCF_000203195	P
Streptococcus suis ST3		GCF_000204625	P
Streptococcus pneumoniae INV200		GCF_000210935	P
Streptococcus pneumoniae INV104		GCF_000210975	P
Streptococcus parauberis KCTC 11537		GCF_000213825	P
Streptococcus equi subsp. zooepidemicus ATCC 35246		GCF_000219765	P
Streptococcus pyogenes Alab49	Impetigo	GCF_000230295	P
Streptococcus suis SS12		GCF_000231865	P
Streptococcus suis D9		GCF_000231885	P
Streptococcus suis D12		GCF_000231905	P
Streptococcus suis ST1		GCF_000231925	P
Streptococcus suis A7		GCF_000233575	P
Streptococcus pyogenes MGAS15252		GCF_000250905	P
Streptococcus pyogenes MGAS1882		GCF_000250925	P
Streptococcus pneumoniae ST556		GCF_000251085	P
Streptococcus parasanguinis FW213		GCF_000262145	P
Streptococcus gallolyticus subsp. gallolyticus ATCC 43143		GCF_000270145	P
Streptococcus pasteurianus ATCC 43144		GCF_000270165	P
Streptococcus mutans GS-5	Dental caries	GCF_000271865	P
Streptococcus mutans LJ23		GCF_000284575	P
Streptococcus suis S735		GCF_000294495	P
Streptococcus pneumoniae gamPNI0373		GCF_000299015	P
Streptococcus agalactiae GD201008-001		GCF_000299135	P
Streptococcus agalactiae SA20-06		GCF_000302475	P
Streptococcus dysgalactiae subsp. equisimilis RE378		GCF_000307185	P
Streptococcus pyogenes A20	Necrotizing faciitis	GCF_000307535	P
Streptococcus dysgalactiae subsp. equisimilis AC-2713		GCF_000317855	P
Streptococcus suis SC070731	Meningitis	GCF_000344765	P
Streptococcus pyogenes M1 476	Toxic shock syndrome	GCF_000349925	P
Streptococcus suis TL13		GCF_000390245	P
Streptococcus pyogenes HSC5		GCF_000422045	P
Streptococcus agalactiae 09mas018883		GCF_000427035	P
Streptococcus agalactiae ILRI005		GCF_000427075	P
Streptococcus lutetiensis 033		GCF_000441535	P
Streptococcus intermedius B196		GCF_000463355	P
Streptococcus constellatus subsp. pharyngis C1050		GCF_000463425	P
Streptococcus constellatus subsp. pharyngis C818		GCF_000463445	P
Streptococcus anginosus C1051		GCF_000463465	P
Streptococcus anginosus C238		GCF_000463505	P
Streptococcus sp. I-P16		GCF_000479315	P
Streptococcus sp. I-G2		GCF_000479335	P
Streptococcus suis T15		GCF_000494895	P
