# Supplementary material for: Orphan Genes Shared by Pathogenic Genomes Are More Associated with Bacterial Pathogenicity
Source: mSystems. 2019 Feb 12;4(1):e00290-18. doi: 10.1128/mSystems.00290-18 (PMC6372840; doi:10.1128/mSystems.00290-18)
Supplement: DATA SET S1 [file mSystems.00290-18-sd001.xlsx]

## Sheet: Bacillus-P
genus	GCF	pathogenicity	proteins	SS-ORFans	PS-ORFans	NS-ORFans	Non-ORFans	SSphage	PSphage	NSphage	NOphage	SSPAI	PSPAI	NSPAI	NOPAI	SSVF	PSVF	NSVF	NOVF	SSHGT	PSHGT	NSHGT	NOHGT
Bacillus	GCF_000007825	P	5231	85	168	0	4978	7	54	0	108	35	37	0	134	0	2	0	716	16	35	0	32
Bacillus	GCF_000008005	P	5296	49	140	0	5107	2	1	0	93	17	31	0	159	0	3	0	735	21	38	0	74
Bacillus	GCF_000008165	P	4952	2	7	0	4943	0	1	0	233	0	1	0	97	0	0	0	709	0	0	0	1
Bacillus	GCF_000008425	P	4143	3	144	0	3996	0	38	0	209	0	53	0	212	0	0	0	602	0	36	0	83
Bacillus	GCF_000008445	P	5540	0	131	0	5409	0	2	0	229	0	2	0	197	0	7	0	741	0	0	0	1
Bacillus	GCF_000008505	P	5197	41	104	0	5052	0	1	0	39	12	13	0	163	0	4	0	748	7	18	0	34
Bacillus	GCF_000011625	P	5718	69	179	0	5470	3	3	0	94	7	5	0	89	0	2	0	777	15	36	0	65
Bacillus	GCF_000011645	P	4142	2	144	0	3996	0	38	0	225	0	53	0	213	0	0	0	602	0	37	0	83
Bacillus	GCF_000015065	P	5279	15	132	0	5132	2	5	0	30	2	23	0	51	1	1	0	766	7	32	0	39
Bacillus	GCF_000017425	P	3763	123	97	0	3543	9	27	0	101	39	39	0	192	0	2	0	550	22	29	0	33
Bacillus	GCF_000018825	P	5564	147	192	0	5225	14	14	0	166	13	14	0	181	0	1	0	824	34	49	0	56
Bacillus	GCF_000021205	P	5280	26	155	0	5099	1	10	0	69	7	6	0	134	0	2	0	754	7	34	0	37
Bacillus	GCF_000021225	P	5538	18	158	0	5362	3	33	0	183	3	38	0	158	0	1	0	751	3	32	0	39
Bacillus	GCF_000021305	P	5532	231	169	0	5132	9	41	0	160	11	25	0	234	0	3	0	775	30	42	0	44
Bacillus	GCF_000021445	P	5535	0	130	0	5405	0	2	0	271	0	1	0	201	0	7	0	742	0	0	0	1
Bacillus	GCF_000021785	P	5578	35	180	0	5363	19	31	0	128	9	48	0	137	0	2	0	758	11	44	0	32
Bacillus	GCF_000022505	P	5418	42	158	0	5218	9	10	0	77	15	11	0	113	0	6	0	768	6	23	0	32
Bacillus	GCF_000022865	P	5543	1	131	0	5411	0	2	0	229	0	2	0	197	0	7	0	741	0	0	0	1
Bacillus	GCF_000092165	P	5464	54	185	0	5225	3	9	0	85	8	7	0	93	0	2	0	778	16	36	0	34
Bacillus	GCF_000143605	P	5358	37	163	0	5158	1	1	0	36	18	12	0	181	0	8	0	762	7	12	0	22
Bacillus	GCF_000177235	P	4109	624	42	0	3443	46	8	0	47	100	12	0	114	0	0	0	553	176	39	0	129
Bacillus	GCF_000190515	P	5564	99	204	0	5261	21	40	0	146	10	22	0	106	0	12	0	767	17	28	0	49
Bacillus	GCF_000193355	P	5884	5	474	0	5405	4	127	0	265	0	80	0	242	0	10	0	775	1	98	0	37
Bacillus	GCF_000239195	P	5208	11	135	0	5062	2	10	0	41	3	29	0	135	0	0	0	744	2	40	0	37
Bacillus	GCF_000258885	P	5516	0	126	0	5390	0	2	0	278	0	2	0	247	0	6	0	740	0	0	0	1
Bacillus	GCF_000283675	P	5489	17	150	0	5322	15	36	0	160	0	26	0	176	0	1	0	752	4	26	0	36
Bacillus	GCF_000292415	P	5299	68	101	0	5130	0	0	0	23	4	9	0	142	0	2	0	756	14	19	0	25
Bacillus	GCF_000292455	P	6202	183	420	0	5599	55	162	0	414	58	41	0	205	1	1	0	779	48	94	0	65
Bacillus	GCF_000292705	P	6239	551	303	0	5385	36	75	0	160	17	71	0	262	2	7	0	789	40	92	0	78
Bacillus	GCF_000300475	P	6317	183	363	0	5771	23	48	0	261	16	35	0	138	0	15	0	877	34	76	0	85
Bacillus	GCF_000306745	P	6150	522	320	0	5308	0	85	0	125	0	84	0	254	0	3	0	788	90	83	0	53
Bacillus	GCF_000338755	P	5637	40	338	0	5259	20	76	0	341	15	56	0	217	0	2	0	757	5	47	0	34
Bacillus	GCF_000341665	P	6402	39	536	0	5827	1	123	0	265	0	85	0	227	2	13	0	866	8	108	0	65
Bacillus	GCF_000497525	P	6037	143	298	0	5596	30	115	0	380	34	73	0	237	3	5	0	839	30	81	0	69
		Total	184124	3465	6677	0	173982	335	1230	0	5671	453	1046	0	5838	9	137	0	25381	671	1364	0	1506

## Sheet: Bacillus-NP
genus	GCF	pathogenicity	proteins	SS-ORFans	PS-ORFans	NS-ORFans	Non-ORFans	SSphage	PSphage	NSphage	NOphage	SSPAI	PSPAI	NSPAI	NOPAI	SSVF	PSVF	NSVF	NOVF	SSHGT	PSHGT	NSHGT	NOHGT
Bacillus	GCF_000005825	NP	4040	526	0	239	3275	1	0	1	3	65	0	17	99	0	0	0	554	158	0	149	91
Bacillus	GCF_000007845	NP	5326	115	0	0	5211	12	0	0	269	5	0	0	78	0	0	0	701	0	0	0	1
Bacillus	GCF_000009045	NP	4175	14	0	477	3684	2	0	175	145	3	0	178	122	0	0	0	602	0	0	18	17
Bacillus	GCF_000009825	NP	4130	440	0	219	3471	59	0	8	57	93	0	16	176	0	0	1	594	126	0	141	121
Bacillus	GCF_000011145	NP	3836	352	0	214	3270	19	0	6	41	58	0	10	147	0	0	6	569	129	0	133	79
Bacillus	GCF_000013065	NP	5393	55	0	9	5329	0	0	0	60	21	0	2	133	0	0	0	754	15	0	7	50
Bacillus	GCF_000015785	NP	3626	0	0	271	3355	0	0	4	17	0	0	14	35	0	0	2	603	0	0	12	11
Bacillus	GCF_000017885	NP	3541	177	0	123	3241	2	0	1	35	15	0	7	71	0	0	0	547	43	0	38	59
Bacillus	GCF_000025805	NP	4858	65	0	632	4161	0	0	0	0	8	0	8	22	0	0	0	659	19	0	265	92
Bacillus	GCF_000025825	NP	5279	103	0	713	4463	0	0	0	0	8	0	6	86	0	0	2	704	23	0	317	107
Bacillus	GCF_000146565	NP	3953	32	0	337	3584	5	0	25	83	0	0	0	0	0	0	0	602	4	0	16	16
Bacillus	GCF_000165925	NP	3946	141	0	257	3548	44	0	62	82	82	0	80	126	0	0	1	579	23	0	28	37
Bacillus	GCF_000169195	NP	3231	210	0	316	2705	0	0	0	0	32	0	61	236	1	0	2	464	33	0	150	137
Bacillus	GCF_000186745	NP	4051	19	0	417	3615	11	0	55	106	14	0	70	175	0	0	0	595	4	0	22	7
Bacillus	GCF_000195515	NP	3847	0	0	448	3399	0	0	192	209	0	0	210	170	0	0	2	564	0	0	44	25
Bacillus	GCF_000196735	NP	3785	40	0	347	3398	15	0	95	211	34	0	96	216	0	0	2	565	8	0	36	22
Bacillus	GCF_000204275	NP	3874	23	0	432	3419	17	0	186	240	19	0	164	158	0	0	2	566	2	0	34	26
Bacillus	GCF_000209795	NP	4030	74	0	441	3515	12	0	55	180	57	0	124	242	0	0	0	550	17	0	23	21
Bacillus	GCF_000217835	NP	2841	164	0	296	2381	0	0	0	0	26	0	36	131	0	0	2	398	22	0	134	93
Bacillus	GCF_000221645	NP	3846	0	0	450	3396	0	0	188	189	0	0	211	170	0	0	2	564	0	0	44	25
Bacillus	GCF_000225265	NP	4775	117	0	619	4039	1	0	0	7	27	0	8	101	0	0	2	645	33	0	282	92
Bacillus	GCF_000227465	NP	4016	27	0	330	3659	8	0	15	78	12	0	19	153	0	0	0	615	4	0	13	23
Bacillus	GCF_000227485	NP	3802	18	0	259	3525	2	0	8	75	4	0	22	64	0	0	0	591	2	0	6	10
Bacillus	GCF_000242855	NP	3678	16	0	265	3397	4	0	21	131	7	0	28	79	0	0	1	587	5	0	8	7
Bacillus	GCF_000242895	NP	4381	480	0	252	3649	12	0	5	11	51	0	16	92	0	0	0	619	186	0	179	206
Bacillus	GCF_000259365	NP	3997	24	0	362	3611	0	0	9	41	11	0	36	109	0	0	2	620	4	0	15	16
Bacillus	GCF_000262385	NP	3982	1	0	489	3492	0	0	141	201	0	0	200	102	0	0	1	610	0	0	35	15
Bacillus	GCF_000283695	NP	3745	27	0	306	3412	13	0	47	164	12	0	61	114	0	0	1	591	7	0	10	10
Bacillus	GCF_000284395	NP	3986	0	0	490	3496	0	0	201	204	0	0	205	112	0	0	1	611	0	0	35	15
Bacillus	GCF_000293765	NP	4202	11	0	560	3631	5	0	148	109	5	0	163	89	0	0	0	602	0	0	17	15
Bacillus	GCF_000319475	NP	3611	18	0	277	3316	1	0	22	96	2	0	28	48	0	0	2	584	2	0	10	7
Bacillus	GCF_000321395	NP	3854	19	0	376	3459	1	0	11	56	3	0	17	43	0	0	0	580	5	0	4	7
Bacillus	GCF_000338735	NP	3855	16	0	274	3565	8	0	14	53	12	0	43	119	0	0	1	606	7	0	13	12
Bacillus	GCF_000341875	NP	3632	21	0	263	3348	2	0	18	91	2	0	13	11	0	0	2	599	10	0	13	4
Bacillus	GCF_000344745	NP	4093	0	0	422	3671	0	0	148	153	0	0	192	224	0	0	0	604	0	0	18	18
Bacillus	GCF_000349795	NP	3817	0	0	261	3556	0	0	6	41	0	0	42	105	0	0	1	607	0	0	13	9
Bacillus	GCF_000408885	NP	4127	95	0	44	3988	8	0	6	97	24	0	17	190	0	0	0	636	15	0	15	73
Bacillus	GCF_000455565	NP	3827	29	0	389	3409	22	0	126	167	21	0	122	93	0	0	2	596	3	0	20	10
Bacillus	GCF_000455585	NP	3612	2	0	277	3333	0	0	11	97	0	0	5	16	0	0	2	588	1	0	9	12
Bacillus	GCF_000473245	NP	4670	550	0	280	3840	0	0	0	0	47	0	6	88	0	0	3	661	213	0	207	53
Bacillus	GCF_000493375	NP	3908	46	0	397	3465	28	0	115	128	31	0	142	124	0	0	1	598	7	0	25	12
Bacillus	GCF_000494835	NP	3640	0	0	272	3368	0	0	4	17	0	0	14	36	0	0	2	604	0	0	12	12
Bacillus	GCF_000496285	NP	4864	30	0	5	4829	4	0	2	98	12	0	3	147	0	0	0	726	9	0	3	40
Bacillus	GCF_000497485	NP	3885	1	0	292	3592	0	0	24	118	0	0	57	130	0	0	0	597	0	0	8	8
Bacillus	GCF_000508265	NP	3637	16	0	266	3355	8	0	29	133	9	0	34	57	0	0	1	597	2	0	7	3
		Total	181204	4114	0	14665	162425	326	0	2184	4293	832	0	2803	5039	1	0	49	27008	1141	0	2588	1726

## Sheet: Burkholderia-P
genus	GCF	pathogenicity	proteins	SS-ORFans	PS-ORFans	NS-ORFans	Non-ORFans	SSphage	PSphage	NSphage	NOphage	SSPAI	PSPAI	NSPAI	NOPAI	SSVF	PSVF	NSVF	NOVF	SSHGT	PSHGT	NSHGT	NOHGT
Burkholderia	GCF_000009485	P	6980	184	558	0	6238	41	83	0	94	111	200	0	891	0	16	0	1203	62	212	0	148
Burkholderia	GCF_000010545	P	6074	17	568	0	5489	2	80	0	87	7	198	0	478	0	8	0	1041	2	181	0	85
Burkholderia	GCF_000011545	P	5726	56	340	0	5330	7	21	0	116	49	145	0	404	0	17	0	1238	26	38	0	10
Burkholderia	GCF_000011705	P	5022	522	185	0	4315	0	0	0	8	96	32	0	554	0	7	0	1139	1	1	0	2
Burkholderia	GCF_000012365	P	5633	242	228	0	5163	13	46	0	151	56	80	0	446	0	7	0	1187	23	39	0	63
Burkholderia	GCF_000012785	P	6040	42	593	0	5405	5	34	0	109	29	176	0	501	0	16	0	1252	8	30	0	11
Burkholderia	GCF_000012945	P	7555	302	470	0	6783	0	0	0	0	108	111	0	1037	1	4	0	1342	139	174	0	299
Burkholderia	GCF_000014085	P	6236	4	494	0	5738	0	2	0	21	2	177	0	884	0	12	0	1126	1	144	0	129
Burkholderia	GCF_000015465	P	4248	7	291	0	3950	0	2	0	36	1	54	0	513	0	9	0	865	0	1	0	0
Burkholderia	GCF_000015605	P	4660	3	346	0	4311	0	3	0	32	0	66	0	409	0	10	0	986	0	2	0	0
Burkholderia	GCF_000015625	P	4705	5	350	0	4350	0	1	0	10	1	63	0	419	0	10	0	988	0	2	0	0
Burkholderia	GCF_000015905	P	5858	78	533	0	5247	9	41	0	33	49	137	0	285	0	18	0	1263	18	30	0	20
Burkholderia	GCF_000015925	P	5857	10	569	0	5278	0	17	0	32	5	132	0	389	1	15	0	1236	2	22	0	3
Burkholderia	GCF_000016205	P	7143	646	524	0	5973	101	69	0	150	0	0	0	0	2	14	0	1119	219	237	0	157
Burkholderia	GCF_000018505	P	6076	21	568	0	5487	1	92	0	101	3	189	0	583	0	8	0	1041	1	182	0	85
Burkholderia	GCF_000019505	P	6882	95	490	0	6297	6	12	0	44	55	174	0	962	0	16	0	1311	32	151	0	149
Burkholderia	GCF_000019925	P	6568	160	419	0	5989	0	0	0	10	47	102	0	745	3	15	0	1248	59	127	0	126
Burkholderia	GCF_000022645	P	5891	550	438	0	4903	53	74	0	145	301	111	0	374	3	9	0	1079	264	225	0	206
Burkholderia	GCF_000194745	P	7385	474	473	0	6438	24	43	0	91	65	79	0	441	1	7	0	1350	178	226	0	288
Burkholderia	GCF_000203915	P	6433	97	406	0	5930	14	15	0	59	38	89	0	681	0	16	0	1213	45	115	0	164
Burkholderia	GCF_000203955	P	6707	39	572	0	6096	0	2	0	22	16	140	0	523	0	13	0	1189	14	182	0	162
Burkholderia	GCF_000260515	P	6068	36	606	0	5426	3	44	0	156	20	179	0	467	0	17	0	1243	9	28	0	6
Burkholderia	GCF_000262695	P	5588	103	342	0	5143	1	8	0	33	52	77	0	396	0	11	0	1059	40	95	0	91
Burkholderia	GCF_000292915	P	5652	133	292	0	5227	3	10	0	14	74	100	0	734	1	5	0	1009	54	92	0	151
Burkholderia	GCF_000294635	P	5953	65	589	0	5299	19	15	0	49	57	149	0	454	0	15	0	1233	28	25	0	5
Burkholderia	GCF_000439695	P	6162	57	624	0	5481	12	37	0	123	35	209	0	646	0	17	0	1299	16	33	0	15
Burkholderia	GCF_000494855	P	5998	63	584	0	5351	7	36	0	107	24	166	0	511	0	17	0	1236	12	39	0	13
		Total	163100	4011	12452	0	146637	321	787	0	1833	1301	3335	0	14727	12	329	0	31495	1253	2633	0	2388

## Sheet: Burkholderia-NP
genus	GCF	pathogenicity	proteins	SS-ORFans	PS-ORFans	NS-ORFans	Non-ORFans	SSphage	PSphage	NSphage	NOphage	SSPAI	PSPAI	NSPAI	NOPAI	SSVF	PSVF	NSVF	NOVF	SSHGT	PSHGT	NSHGT	NOHGT
Burkholderia	GCF_000092885	NP	6777	549	0	356	5872	31	0	1	38	94	0	18	261	0	0	6	1155	292	0	342	111
Burkholderia	GCF_000148685	NP	5906	185	0	341	5380	3	0	1	29	59	0	38	524	0	0	2	1165	65	0	329	56
Burkholderia	GCF_000176935	NP	6154	300	0	386	5468	16	0	3	55	139	0	36	444	0	0	2	1129	188	0	376	47
Burkholderia	GCF_000236065	NP	8006	546	0	550	6910	66	0	2	56	128	0	33	286	4	0	5	1290	208	0	401	295
Burkholderia	GCF_000385525	NP	5642	206	0	22	5414	6	0	0	100	97	0	13	513	11	0	4	1208	75	0	18	152
Burkholderia	GCF_000402035	NP	6221	263	0	472	5486	0	0	0	0	31	0	12	86	5	0	3	1079	97	0	334	156
		Total	38706	2049	0	2127	34530	122	0	7	278	548	0	150	2114	20	0	22	7026	925	0	1800	817

## Sheet: Clostridium-P
genus	GCF	pathogenicity	proteins	SS-ORFans	PS-ORFans	NS-ORFans	Non-ORFans	SSphage	PSphage	NSphage	NOphage	SSPAI	PSPAI	NSPAI	NOPAI	SSVF	PSVF	NSVF	NOVF	SSHGT	PSHGT	NSHGT	NOHGT
Clostridium	GCF_000007625	P	2687	68	248	0	2371	29	23	0	105	13	21	0	114	0	2	0	408	9	74	0	263
Clostridium	GCF_000009685	P	2590	54	280	0	2256	4	6	0	11	12	14	0	45	0	5	0	388	4	70	0	416
Clostridium	GCF_000013285	P	2779	103	292	0	2384	18	14	0	64	0	0	0	10	1	4	0	395	26	75	0	431
Clostridium	GCF_000017025	P	3547	11	474	0	3062	7	41	0	126	5	52	0	190	0	3	0	531	0	89	0	314
Clostridium	GCF_000017045	P	3332	3	382	0	2947	0	8	0	30	1	30	0	102	0	3	0	527	0	78	0	288
Clostridium	GCF_000017065	P	3622	1	474	0	3147	0	45	0	99	0	46	0	210	0	4	0	553	0	102	0	330
Clostridium	GCF_000019305	P	3763	64	516	0	3183	15	27	0	71	25	62	0	283	0	5	0	548	18	94	0	370
Clostridium	GCF_000019545	P	3842	90	562	0	3190	6	16	0	62	8	33	0	150	0	5	0	571	27	126	0	360
Clostridium	GCF_000020165	P	3346	172	189	0	2985	52	25	0	153	45	16	0	122	0	3	0	482	37	77	0	436
Clostridium	GCF_000020285	P	3123	96	166	0	2861	20	12	0	86	21	10	0	59	0	3	0	499	37	67	0	428
Clostridium	GCF_000020345	P	3917	79	586	0	3252	22	76	0	194	23	56	0	229	0	6	0	559	10	108	0	396
Clostridium	GCF_000022765	P	3736	47	453	0	3236	18	75	0	179	18	55	0	207	0	4	0	571	12	90	0	356
Clostridium	GCF_000063585	P	3581	102	407	0	3072	26	38	0	98	24	39	0	135	0	3	0	535	2	82	0	314
Clostridium	GCF_000092345	P	3340	0	457	0	2883	0	44	0	82	0	48	0	192	0	4	0	492	0	101	0	296
Clostridium	GCF_000204565	P	2839	315	82	0	2442	14	12	0	80	13	4	0	110	2	8	0	432	49	35	0	409
Clostridium	GCF_000253195	P	3377	43	393	0	2941	11	31	0	116	8	29	0	113	0	2	0	522	10	69	0	303
Clostridium	GCF_000967115	P	2589	68	245	0	2276	5	10	0	51	7	14	0	80	0	3	0	397	17	70	0	252
		Total	56010	1316	6206	0	48488	247	503	0	1607	223	529	0	2351	3	67	0	8410	258	1407	0	5962

## Sheet: Clostridium-NP
genus	GCF	pathogenicity	proteins	SS-ORFans	PS-ORFans	NS-ORFans	Non-ORFans	SSphage	PSphage	NSphage	NOphage	SSPAI	PSPAI	NSPAI	NOPAI	SSVF	PSVF	NSVF	NOVF	SSHGT	PSHGT	NSHGT	NOHGT
Clostridium	GCF_000008765	NP	3778	3	0	772	3003	0	0	59	49	0	0	161	130	0	0	0	555	0	0	298	616
Clostridium	GCF_000010265	NP	3657	4	0	608	3045	0	0	85	132	0	0	120	280	0	0	1	570	1	0	272	385
Clostridium	GCF_000014125	NP	2224	57	0	18	2149	3	0	4	56	4	0	2	64	1	0	0	390	12	0	11	271
Clostridium	GCF_000016505	NP	3688	10	0	614	3064	4	0	110	185	2	0	119	279	0	0	1	567	2	0	276	390
Clostridium	GCF_000016965	NP	5006	268	0	381	4357	7	0	11	100	48	0	29	186	0	0	2	764	73	0	224	869
Clostridium	GCF_000143685	NP	4046	96	0	497	3453	22	0	7	84	43	0	62	236	0	0	2	638	30	0	284	515
Clostridium	GCF_000145275	NP	4188	583	0	298	3307	49	0	14	128	64	0	24	209	1	0	1	628	184	0	228	679
Clostridium	GCF_000191905	NP	3878	0	0	833	3045	0	0	60	68	0	0	176	117	0	0	0	555	0	0	305	629
Clostridium	GCF_000218855	NP	3897	5	0	835	3057	0	0	60	68	0	0	177	117	0	0	0	557	0	0	307	633
Clostridium	GCF_000244875	NP	3841	742	0	254	2845	67	0	9	141	131	0	15	231	3	0	0	559	359	0	224	505
Clostridium	GCF_000270305	NP	2510	529	0	150	1831	33	0	6	31	111	0	13	122	6	0	3	287	268	0	143	161
Clostridium	GCF_000340885	NP	5639	490	0	497	4652	29	0	18	135	39	0	40	161	0	0	5	854	168	0	298	1035
Clostridium	GCF_000389635	NP	4403	542	0	344	3517	101	0	24	177	136	0	27	211	0	0	0	603	148	0	235	742
Clostridium	GCF_000473995	NP	4098	292	0	259	3547	37	0	6	99	41	0	20	159	1	0	1	656	70	0	153	679
Clostridium	GCF_000484505	NP	3730	74	0	481	3175	12	0	4	41	24	0	41	151	0	0	2	603	20	0	268	473
		Total	58583	3695	0	6841	48047	364	0	477	1494	643	0	1026	2653	12	0	18	8786	1335	0	3526	8582

## Sheet: Corynebacterium-P
genus	GCF	pathogenicity	proteins	SS-ORFans	PS-ORFans	NS-ORFans	Non-ORFans	SSphage	PSphage	NSphage	NOphage	SSPAI	PSPAI	NSPAI	NOPAI	SSVF	PSVF	NSVF	NOVF	SSHGT	PSHGT	NSHGT	NOHGT
Corynebacterium	GCF_000006605	P	2022	88	70	0	1864	0	0	0	15	25	23	0	207	0	1	0	313	14	25	0	169
Corynebacterium	GCF_000022905	P	2520	275	43	0	2202	33	5	0	38	116	21	0	177	0	2	0	306	30	23	0	204
Corynebacterium	GCF_000069945	P	1927	38	127	0	1762	22	6	0	28	27	42	0	220	0	0	0	295	7	34	0	187
Corynebacterium	GCF_000143705	P	1997	0	129	0	1868	0	0	0	0	0	9	0	21	0	4	0	291	0	1	0	2
Corynebacterium	GCF_000144675	P	1970	0	123	0	1847	0	0	0	0	0	9	0	23	0	3	0	288	0	1	0	1
Corynebacterium	GCF_000144935	P	1984	1	122	0	1861	0	0	0	0	0	10	0	27	0	4	0	293	0	0	0	2
Corynebacterium	GCF_000152065	P	1977	0	126	0	1851	0	0	0	25	0	9	0	19	0	3	0	293	0	1	0	0
Corynebacterium	GCF_000177535	P	2090	133	80	0	1877	8	18	0	76	29	27	0	213	0	2	0	309	26	30	0	205
Corynebacterium	GCF_000195815	P	2179	11	84	0	2084	2	16	0	45	8	52	0	281	0	5	0	300	1	17	0	125
Corynebacterium	GCF_000215645	P	2167	12	161	0	1994	0	15	0	26	5	30	0	40	0	4	0	309	1	25	0	46
Corynebacterium	GCF_000215665	P	2275	27	229	0	2019	11	49	0	51	15	91	0	92	0	5	0	302	4	40	0	54
Corynebacterium	GCF_000221625	P	1964	0	124	0	1840	0	0	0	0	0	10	0	26	0	3	0	290	0	1	0	1
Corynebacterium	GCF_000227175	P	1993	0	129	0	1864	0	0	0	0	0	9	0	22	0	3	0	291	0	1	0	2
Corynebacterium	GCF_000227605	P	1918	2	107	0	1809	0	0	0	20	1	15	0	14	0	3	0	273	0	2	0	3
Corynebacterium	GCF_000233735	P	1850	6	98	0	1746	0	0	0	0	0	0	0	7	0	4	0	267	0	1	0	0
Corynebacterium	GCF_000241855	P	1994	0	129	0	1865	0	0	0	0	0	9	0	21	0	4	0	291	0	1	0	2
Corynebacterium	GCF_000241875	P	2232	10	95	0	2127	4	36	0	15	9	59	0	259	0	2	0	303	0	31	0	134
Corynebacterium	GCF_000241895	P	2134	2	99	0	2033	0	5	0	9	1	46	0	288	0	6	0	302	0	19	0	113
Corynebacterium	GCF_000241915	P	2147	11	60	0	2076	0	0	0	0	3	19	0	217	0	2	0	319	2	18	0	140
Corynebacterium	GCF_000241935	P	2197	13	93	0	2091	1	23	0	20	5	38	0	274	0	5	0	293	4	23	0	133
Corynebacterium	GCF_000242775	P	2172	5	76	0	2091	0	0	0	0	2	35	0	220	0	4	0	303	1	14	0	130
Corynebacterium	GCF_000248375	P	1908	4	100	0	1804	0	0	0	0	1	1	0	17	0	3	0	280	0	0	0	1
Corynebacterium	GCF_000255155	P	2164	11	61	0	2092	2	6	0	23	9	37	0	366	0	3	0	297	5	11	0	155
Corynebacterium	GCF_000255195	P	2139	3	89	0	2047	0	0	0	0	0	37	0	193	0	5	0	300	0	12	0	111
Corynebacterium	GCF_000255215	P	2125	7	48	0	2070	0	0	0	24	4	15	0	245	0	3	0	302	1	8	0	130
Corynebacterium	GCF_000255235	P	2139	0	103	0	2036	0	5	0	9	0	48	0	269	0	6	0	301	0	19	0	112
Corynebacterium	GCF_000255255	P	2092	8	62	0	2022	0	0	0	0	6	19	0	226	0	3	0	297	3	11	0	117
Corynebacterium	GCF_000255275	P	2143	19	41	0	2083	1	1	0	38	11	11	0	262	0	3	0	291	2	11	0	142
Corynebacterium	GCF_000255935	P	1935	1	120	0	1814	0	0	0	0	0	9	0	16	0	3	0	276	0	1	0	0
Corynebacterium	GCF_000258385	P	2003	2	126	0	1875	0	0	0	0	1	10	0	28	0	3	0	292	0	1	0	1
Corynebacterium	GCF_000259155	P	2073	5	143	0	1925	0	0	0	10	4	12	0	58	0	4	0	298	0	7	0	7
Corynebacterium	GCF_000263755	P	2008	3	133	0	1872	0	4	0	27	0	5	0	28	0	4	0	291	0	5	0	3
Corynebacterium	GCF_000265545	P	1881	3	84	0	1794	0	2	0	19	0	0	0	14	0	3	0	287	0	0	0	1
Corynebacterium	GCF_000306825	P	2248	26	208	0	2014	8	42	0	53	15	65	0	77	0	5	0	306	1	35	0	50
Corynebacterium	GCF_000338095	P	1871	12	122	0	1737	0	0	0	0	5	26	0	90	0	1	0	294	0	30	0	180
		Total	72438	738	3744	0	67956	92	233	0	571	302	858	0	4557	0	118	0	10343	102	459	0	2663

## Sheet: Corynebacterium-NP
genus	GCF	pathogenicity	proteins	SS-ORFans	PS-ORFans	NS-ORFans	Non-ORFans	SSphage	PSphage	NSphage	NOphage	SSPAI	PSPAI	NSPAI	NOPAI	SSVF	PSVF	NSVF	NOVF	SSHGT	PSHGT	NSHGT	NOHGT
Corynebacterium	GCF_000010225	NP	2999	90	0	379	2530	0	0	0	0	23	0	50	119	0	0	0	386	25	0	340	92
Corynebacterium	GCF_000011305	NP	2745	153	0	232	2360	0	0	0	0	64	0	28	186	1	0	4	346	48	0	197	140
Corynebacterium	GCF_000011325	NP	2959	7	0	512	2440	0	0	0	0	2	0	184	143	0	0	0	359	0	0	375	43
Corynebacterium	GCF_000023145	NP	1939	199	0	45	1695	14	0	4	14	38	0	5	38	0	0	2	284	28	0	23	170
Corynebacterium	GCF_000179395	NP	2903	288	0	177	2438	2	0	0	7	37	0	7	92	0	0	1	409	91	0	83	272
Corynebacterium	GCF_000196335	NP	2963	3	0	521	2439	0	0	0	11	1	0	173	141	0	0	0	360	0	0	391	40
Corynebacterium	GCF_000255175	NP	2222	45	0	5	2172	17	0	5	39	39	0	5	243	0	0	0	307	4	0	4	151
Corynebacterium	GCF_000341345	NP	2777	182	0	147	2448	0	0	0	0	17	0	10	133	0	0	0	350	48	0	107	219
Corynebacterium	GCF_000344785	NP	2558	179	0	194	2185	18	0	12	18	86	0	22	133	1	0	0	323	59	0	170	80
Corynebacterium	GCF_000382905	NP	2998	1	0	553	2444	0	0	0	0	0	0	204	132	0	0	0	359	0	0	396	41
Corynebacterium	GCF_000404145	NP	2953	2	0	412	2539	0	0	0	0	1	0	82	160	0	0	0	394	1	0	352	107
Corynebacterium	GCF_000404185	NP	2953	2	0	412	2539	0	0	0	0	0	0	80	155	0	0	0	393	0	0	352	107
Corynebacterium	GCF_000418365	NP	2327	114	0	162	2051	1	0	0	10	56	0	13	91	1	0	2	325	15	0	74	177
Corynebacterium	GCF_000442645	NP	2504	166	0	162	2176	0	0	0	0	15	0	12	53	1	0	0	314	49	0	103	200
Corynebacterium	GCF_000445015	NP	2774	1	0	383	2390	0	0	0	0	1	0	38	92	0	0	0	355	0	0	341	34
Corynebacterium	GCF_000590555	NP	1768	155	0	38	1575	31	0	4	18	67	0	12	205	0	0	1	239	16	0	19	110
		Total	42342	1587	0	4334	36421	83	0	25	117	447	0	925	2116	4	0	10	5503	384	0	3327	1983

## Sheet: Escherichia-P
genus	GCF	pathogenicity	proteins	SS-ORFans	PS-ORFans	NS-ORFans	Non-ORFans	SSphage	PSphage	NSphage	NOphage	SSPAI	PSPAI	NSPAI	NOPAI	SSVF	PSVF	NSVF	NOVF	SSHGT	PSHGT	NSHGT	NOHGT
Escherichia	GCF_000007445	P	5004	13	244	0	4747	6	59	0	284	7	185	0	725	1	16	0	876	9	96	0	7
Escherichia	GCF_000008865	P	5290	55	384	0	4851	29	242	0	677	34	301	0	807	0	86	0	929	19	34	0	0
Escherichia	GCF_000009565	P	4413	4	51	0	4358	0	22	0	229	0	42	0	370	0	4	0	748	0	48	0	1
Escherichia	GCF_000010385	P	4951	59	137	0	4755	19	93	0	302	14	79	0	481	0	7	0	861	32	94	0	5
Escherichia	GCF_000010745	P	5250	27	331	0	4892	6	248	0	550	18	252	0	711	1	71	0	878	15	137	0	4
Escherichia	GCF_000010765	P	5495	63	497	0	4935	16	277	0	535	11	258	0	714	0	68	0	886	47	251	0	9
Escherichia	GCF_000013265	P	5127	14	248	0	4865	1	103	0	291	8	177	0	670	0	20	0	907	9	122	0	9
Escherichia	GCF_000013305	P	4668	31	146	0	4491	3	3	0	75	28	111	0	598	6	22	0	868	14	49	0	10
Escherichia	GCF_000014845	P	5438	62	361	0	5015	9	118	0	443	9	163	0	700	0	15	0	891	45	242	0	8
Escherichia	GCF_000017745	P	5111	79	155	0	4877	4	56	0	186	28	89	0	434	3	10	0	855	45	97	0	3
Escherichia	GCF_000017985	P	4474	8	55	0	4411	4	15	0	209	2	41	0	380	0	4	0	763	1	47	0	2
Escherichia	GCF_000019385	P	4569	29	41	0	4499	4	9	0	200	9	32	0	390	0	3	0	816	23	21	0	5
Escherichia	GCF_000021125	P	5613	30	482	0	5101	0	274	0	634	0	353	0	799	0	96	0	907	24	34	0	3
Escherichia	GCF_000022225	P	5567	5	475	0	5087	1	253	0	614	1	360	0	817	0	95	0	901	1	29	0	3
Escherichia	GCF_000022345	P	4482	5	11	0	4466	2	9	0	223	2	10	0	495	0	0	0	774	2	6	0	1
Escherichia	GCF_000022665	P	4413	4	51	0	4358	0	17	0	190	0	41	0	398	0	4	0	748	0	48	0	1
Escherichia	GCF_000023365	P	4499	3	5	0	4491	0	1	0	168	0	2	0	461	0	0	0	773	0	2	0	2
Escherichia	GCF_000023665	P	4426	5	47	0	4374	0	17	0	197	0	38	0	406	0	3	0	747	0	44	0	1
Escherichia	GCF_000025165	P	5357	10	343	0	5004	3	174	0	505	3	197	0	646	0	69	0	888	4	96	0	0
Escherichia	GCF_000025745	P	5048	17	238	0	4793	15	146	0	532	12	148	0	719	0	13	0	878	13	120	0	7
Escherichia	GCF_000026225	P	4350	139	112	0	4099	31	68	0	220	43	63	0	277	1	5	0	725	87	82	0	22
Escherichia	GCF_000026245	P	5053	22	165	0	4866	3	70	0	265	17	147	0	648	0	18	0	892	10	91	0	3
Escherichia	GCF_000026265	P	4556	18	65	0	4473	6	32	0	113	12	36	0	323	0	2	0	821	8	51	0	8
Escherichia	GCF_000026345	P	4725	36	144	0	4545	5	98	0	352	14	117	0	639	0	16	0	870	4	100	0	12
Escherichia	GCF_000026545	P	4854	109	232	0	4513	37	126	0	303	69	184	0	511	8	50	0	777	73	148	0	7
Escherichia	GCF_000027125	P	5272	80	226	0	4966	10	82	0	351	47	138	0	635	2	37	0	930	45	118	0	7
Escherichia	GCF_000091005	P	5610	36	357	0	5217	15	230	0	772	24	259	0	850	0	67	0	910	24	146	0	8
Escherichia	GCF_000148365	P	5011	10	283	0	4718	2	95	0	192	7	219	0	659	1	20	0	903	6	124	0	7
Escherichia	GCF_000148605	P	4771	9	139	0	4623	3	60	0	229	9	108	0	556	0	20	0	891	9	69	0	8
Escherichia	GCF_000183345	P	4578	25	120	0	4433	4	12	0	163	9	62	0	365	0	9	0	863	6	71	0	7
Escherichia	GCF_000184185	P	4950	3	0	0	4947	0	0	0	375	0	0	0	570	0	0	0	881	0	0	0	7
Escherichia	GCF_000210475	P	5221	60	234	0	4927	26	139	0	341	39	156	0	663	0	14	0	840	35	163	0	4
Escherichia	GCF_000212715	P	5732	255	248	0	5229	80	113	0	342	122	164	0	684	1	12	0	858	172	177	0	6
Escherichia	GCF_000227625	P	5179	19	250	0	4910	7	168	0	435	7	202	0	703	0	22	0	873	6	158	0	14
Escherichia	GCF_000233875	P	4872	2	213	0	4657	0	43	0	169	0	150	0	586	0	10	0	881	0	76	0	7
Escherichia	GCF_000233895	P	4872	2	213	0	4657	0	43	0	169	0	150	0	588	0	10	0	881	0	76	0	7
Escherichia	GCF_000245515	P	5279	24	377	0	4878	7	168	0	340	6	188	0	522	0	70	0	884	11	117	0	1
Escherichia	GCF_000257275	P	4648	41	82	0	4525	21	58	0	263	25	59	0	549	1	0	0	782	30	68	0	4
Escherichia	GCF_000258145	P	4952	3	0	0	4949	0	0	0	360	0	0	0	557	0	0	0	881	0	0	0	7
Escherichia	GCF_000262125	P	5428	40	423	0	4965	4	229	0	467	4	322	0	719	0	86	0	913	27	31	0	2
Escherichia	GCF_000270105	P	4305	1	0	0	4304	0	0	0	195	0	0	0	494	0	0	0	766	1	0	0	2
Escherichia	GCF_000284495	P	4654	14	138	0	4502	8	16	0	177	10	72	0	394	0	7	0	841	11	65	0	3
Escherichia	GCF_000299255	P	5404	83	318	0	5003	39	167	0	353	0	235	0	688	0	28	0	884	75	151	0	1
Escherichia	GCF_000299455	P	5138	18	274	0	4846	3	152	0	352	7	216	0	701	0	26	0	899	8	147	0	1
Escherichia	GCF_000299475	P	5328	3	313	0	5012	0	174	0	390	0	227	0	669	0	28	0	880	0	150	0	1
Escherichia	GCF_000332755	P	4704	23	85	0	4596	10	41	0	264	7	53	0	390	0	4	0	801	12	55	0	4
Escherichia	GCF_000493755	P	5213	66	219	0	4928	11	83	0	284	15	144	0	597	0	4	0	892	19	124	0	15
		Total	233854	1664	9532	0	222658	454	4603	0	15280	679	6550	0	27258	25	1171	0	40113	982	4175	0	256

## Sheet: Escherichia-NP
genus	GCF	pathogenicity	proteins	SS-ORFans	PS-ORFans	NS-ORFans	Non-ORFans	SSphage	PSphage	NSphage	NOphage	SSPAI	PSPAI	NSPAI	NOPAI	SSVF	PSVF	NSVF	NOVF	SSHGT	PSHGT	NSHGT	NOHGT
Escherichia	GCF_000005845	NP	4140	23	0	0	4117	3	0	0	260	3	0	0	478	0	0	0	752	0	0	0	4
Escherichia	GCF_000010245	NP	4357	0	0	0	4357	0	0	0	149	0	0	0	544	0	0	0	782	0	0	0	2
Escherichia	GCF_000010485	NP	4547	5	0	0	4542	1	0	0	90	4	0	0	483	0	0	0	836	3	0	0	10
Escherichia	GCF_000017765	NP	4452	18	0	5	4429	9	0	3	160	16	0	3	433	2	0	1	792	14	0	5	2
Escherichia	GCF_000019425	NP	4452	14	0	0	4438	11	0	0	218	11	0	0	495	0	0	0	768	11	0	0	1
Escherichia	GCF_000019645	NP	5004	50	0	2	4952	1	0	0	151	30	0	1	553	5	0	0	879	31	0	2	20
Escherichia	GCF_000147855	NP	4968	3	0	0	4965	0	0	0	396	0	0	0	529	0	0	0	882	0	0	0	8
Escherichia	GCF_000258025	NP	4719	3	0	1	4715	0	0	1	301	0	0	1	484	0	0	0	845	0	0	1	8
Escherichia	GCF_000350185	NP	3708	0	0	0	3708	0	0	0	0	0	0	0	111	0	0	0	613	0	0	0	0
Escherichia	GCF_000468515	NP	4670	4	0	0	4666	0	0	0	200	0	0	0	445	0	0	0	852	1	0	0	9
		Total	45017	120	0	8	44889	25	0	4	1925	64	0	5	4555	7	0	1	8001	60	0	8

[truncated: 8 more sheets: Listeria-P, Listeria-NP, Mycobacterium-P, Mycobacterium-NP, Pseudomonas-P, Pseudomonas-NP, Streptococcus-P, Streptococcus-NP]
