# Supplementary material for: Orphan Genes Shared by Pathogenic Genomes Are More Associated with Bacterial Pathogenicity
Source: mSystems. 2019 Feb 12;4(1):e00290-18. doi: 10.1128/mSystems.00290-18 (PMC6372840; doi:10.1128/mSystems.00290-18)
Supplement: TABLE S2 [file mSystems.00290-18-st002.xlsx]

## Sheet: Sheet1
	P-values in comparisons of % of ORFans
Genus	PS-ORFan vs SS-ORFan	NS-ORFan vs SS-ORFan	SS-ORFan (P) vs SS-ORFan (NP)	PS-ORFan vs NS-ORFan
Bacillus	5.48e-06	4.02e-09	0.452663	1
Burkholderia	3.14e-07	0.287587	0.994518	0.0211576
Clostridium	1.96e-06	0.0155083	0.859112	0.515062
Corynebacterium	1.29e-10	0.00439829	0.990027	0.996202
Escherichia	3.57e-10	0.996034	0.0165989	3.36e-06
Listeria	0.000254	0.364376	0.983796	0.447121
Mycobacterium	4.49e-05	0.182083	0.952141	0.844522
Pseudomonas	0.0298843	1.56e-09	0.993313	1
Streptococcus	5.09e-23	0.167216	0.969274	0.00225606
