# Supplementary material for: Orphan Genes Shared by Pathogenic Genomes Are More Associated with Bacterial Pathogenicity
Source: mSystems. 2019 Feb 12;4(1):e00290-18. doi: 10.1128/mSystems.00290-18 (PMC6372840; doi:10.1128/mSystems.00290-18)
Supplement: TABLE S3 [file mSystems.00290-18-st003.xlsx]

## Sheet: genus.type.ORF.count
Genus	SS-ORFans (P)	SS-ORFans (NP)	PS-ORFans	NS-ORFans
Bacillus	987	1366	2897	7129
Burkholderia	832	514	4691	1018
Clostridium	460	1247	3399	3328
Corynebacterium	233	388	1451	1927
Escherichia	541	51	3514	6
Listeria	41	48	115	41
Mycobacterium	824	289	2409	669
Pseudomonas	410	999	782	3739
Streptococcus	449	197	4752	640
Total GO annotated	4777	5099	24010	18497	52383
Total proteins	17455	17081	56196	39437	130169
% of GO annotated	0.273675	0.298519	0.427255	0.469027	0.402423
