# Supplementary material for: Orphan Genes Shared by Pathogenic Genomes Are More Associated with Bacterial Pathogenicity
Source: mSystems. 2019 Feb 12;4(1):e00290-18. doi: 10.1128/mSystems.00290-18 (PMC6372840; doi:10.1128/mSystems.00290-18)
Supplement: DATA SET S2 [file mSystems.00290-18-sd002.xlsx]

## Sheet: SSP - level 5
GO	ORF_count	rand_count	fc	TERM	ONTOLOGY	rand_prop	pval	adj_pval
GO:0044349	20	1	114.58	DNA excision	BP	1e-05	2.37379e-34	1.75186e-31
GO:0015074	36	11	18.7495	DNA integration	BP	0.00011	6.36649e-33	2.34923e-30
GO:0015485	24	9	15.2774	cholesterol binding	MF	9e-05	1.79907e-20	4.4257e-18
GO:0003726	10	1	57.2902	double-stranded RNA adenosine deaminase activity	MF	1e-05	6.15866e-15	1.13627e-12
GO:0007584	6	1	34.3741	response to nutrient	BP	1e-05	3.38034e-08	2.77188e-06
GO:0010949	6	1	34.3741	negative regulation of intestinal phytosterol absorption	BP	1e-05	3.38034e-08	2.77188e-06
GO:0045796	6	1	34.3741	negative regulation of intestinal cholesterol absorption	BP	1e-05	3.38034e-08	2.77188e-06
GO:0051092	6	1	34.3741	positive regulation of NF-kappaB transcription factor activity	BP	1e-05	3.38034e-08	2.77188e-06
GO:0030515	6	1	34.3741	snoRNA binding	MF	1e-05	3.38034e-08	2.77188e-06
GO:2000143	20	25	4.58321	negative regulation of DNA-templated transcription, initiation	BP	0.00025	4.10107e-08	3.02659e-06
GO:0043565	185	723	1.46593	sequence-specific DNA binding	MF	0.00723	5.15341e-07	3.45747e-05
GO:0007064	5	1	28.6451	mitotic sister chromatid cohesion	BP	1e-05	1.16721e-06	6.15285e-05
GO:0000014	5	1	28.6451	single-stranded DNA endodeoxyribonuclease activity	MF	1e-05	1.16721e-06	6.15285e-05
GO:0003956	5	1	28.6451	NAD(P)+-protein-arginine ADP-ribosyltransferase activity	MF	1e-05	1.16721e-06	6.15285e-05
GO:0008285	4	1	22.9161	negative regulation of cell proliferation	BP	1e-05	3.36408e-05	0.00112849
GO:0043065	4	1	22.9161	positive regulation of apoptotic process	BP	1e-05	3.36408e-05	0.00112849
GO:0051713	4	1	22.9161	negative regulation of cytolysis in other organism	BP	1e-05	3.36408e-05	0.00112849
GO:0060311	4	1	22.9161	negative regulation of elastin catabolic process	BP	1e-05	3.36408e-05	0.00112849
GO:0071260	4	1	22.9161	cellular response to mechanical stimulus	BP	1e-05	3.36408e-05	0.00112849
GO:0072321	4	1	22.9161	chaperone-mediated protein transport	BP	1e-05	3.36408e-05	0.00112849
GO:0097264	4	1	22.9161	self proteolysis	BP	1e-05	3.36408e-05	0.00112849
GO:0017136	4	1	22.9161	NAD-dependent histone deacetylase activity	MF	1e-05	3.36408e-05	0.00112849
GO:2000146	4	2	11.458	negative regulation of cell motility	BP	2e-05	0.000468701	0.0150392
GO:0008361	3	1	17.1871	regulation of cell size	BP	1e-05	0.000777927	0.0173973
GO:0030218	3	1	17.1871	erythrocyte differentiation	BP	1e-05	0.000777927	0.0173973
GO:0046415	3	1	17.1871	urate metabolic process	BP	1e-05	0.000777927	0.0173973
GO:0048513	3	1	17.1871	animal organ development	BP	1e-05	0.000777927	0.0173973
GO:0051146	3	1	17.1871	striated muscle cell differentiation	BP	1e-05	0.000777927	0.0173973
GO:0098004	3	1	17.1871	virus tail fiber assembly	BP	1e-05	0.000777927	0.0173973
GO:1901224	3	1	17.1871	positive regulation of NIK/NF-kappaB signaling	BP	1e-05	0.000777927	0.0173973
GO:0003713	3	1	17.1871	transcription coactivator activity	MF	1e-05	0.000777927	0.0173973
GO:0035595	3	1	17.1871	N-acetylglucosaminylinositol deacetylase activity	MF	1e-05	0.000777927	0.0173973
GO:0061630	3	1	17.1871	ubiquitin protein ligase activity	MF	1e-05	0.000777927	0.0173973
GO:1900192	4	3	7.63869	positive regulation of single-species biofilm formation	BP	3e-05	0.00206797	0.0436046
GO:0043295	4	3	7.63869	glutathione binding	MF	3e-05	0.00206797	0.0436046
GO:0000082	2	1	11.458	G1/S transition of mitotic cell cycle	BP	1e-05	0.0135714	0.117831
GO:0000183	2	1	11.458	chromatin silencing at rDNA	BP	1e-05	0.0135714	0.117831
GO:0000266	2	1	11.458	mitochondrial fission	BP	1e-05	0.0135714	0.117831
GO:0001836	2	1	11.458	release of cytochrome c from mitochondria	BP	1e-05	0.0135714	0.117831
GO:0001964	2	1	11.458	startle response	BP	1e-05	0.0135714	0.117831
GO:0006293	2	1	11.458	nucleotide-excision repair, preincision complex stabilization	BP	1e-05	0.0135714	0.117831
GO:0006306	2	1	11.458	DNA methylation	BP	1e-05	0.0135714	0.117831
GO:0006309	2	1	11.458	apoptotic DNA fragmentation	BP	1e-05	0.0135714	0.117831
GO:0006348	2	1	11.458	chromatin silencing at telomere	BP	1e-05	0.0135714	0.117831
GO:0006897	2	1	11.458	endocytosis	BP	1e-05	0.0135714	0.117831
GO:0007219	2	1	11.458	Notch signaling pathway	BP	1e-05	0.0135714	0.117831
GO:0010557	2	1	11.458	positive regulation of macromolecule biosynthetic process	BP	1e-05	0.0135714	0.117831
GO:0010613	2	1	11.458	positive regulation of cardiac muscle hypertrophy	BP	1e-05	0.0135714	0.117831
GO:0021707	2	1	11.458	cerebellar granule cell differentiation	BP	1e-05	0.0135714	0.117831
GO:0030307	2	1	11.458	positive regulation of cell growth	BP	1e-05	0.0135714	0.117831
GO:0034612	2	1	11.458	response to tumor necrosis factor	BP	1e-05	0.0135714	0.117831
GO:0034765	2	1	11.458	regulation of ion transmembrane transport	BP	1e-05	0.0135714	0.117831
GO:0042981	2	1	11.458	regulation of apoptotic process	BP	1e-05	0.0135714	0.117831
GO:0043388	2	1	11.458	positive regulation of DNA binding	BP	1e-05	0.0135714	0.117831
GO:0043403	2	1	11.458	skeletal muscle tissue regeneration	BP	1e-05	0.0135714	0.117831
GO:0044001	2	1	11.458	migration in host	BP	1e-05	0.0135714	0.117831
GO:0045736	2	1	11.458	negative regulation of cyclin-dependent protein serine/threonine kinase activity	BP	1e-05	0.0135714	0.117831
GO:0050715	2	1	11.458	positive regulation of cytokine secretion	BP	1e-05	0.0135714	0.117831
GO:0050829	2	1	11.458	defense response to Gram-negative bacterium	BP	1e-05	0.0135714	0.117831
GO:0050830	2	1	11.458	defense response to Gram-positive bacterium	BP	1e-05	0.0135714	0.117831
GO:0050954	2	1	11.458	sensory perception of mechanical stimulus	BP	1e-05	0.0135714	0.117831
GO:0050974	2	1	11.458	detection of mechanical stimulus involved in sensory perception	BP	1e-05	0.0135714	0.117831
GO:0050976	2	1	11.458	detection of mechanical stimulus involved in sensory perception of touch	BP	1e-05	0.0135714	0.117831
GO:0051247	2	1	11.458	positive regulation of protein metabolic process	BP	1e-05	0.0135714	0.117831
GO:0071139	2	1	11.458	resolution of recombination intermediates	BP	1e-05	0.0135714	0.117831
GO:1901121	2	1	11.458	tobramycin biosynthetic process	BP	1e-05	0.0135714	0.117831
GO:0003839	2	1	11.458	gamma-glutamylcyclotransferase activity	MF	1e-05	0.0135714	0.117831
GO:0004336	2	1	11.458	galactosylceramidase activity	MF	1e-05	0.0135714	0.117831
GO:0004662	2	1	11.458	CAAX-protein geranylgeranyltransferase activity	MF	1e-05	0.0135714	0.117831
GO:0005244	2	1	11.458	voltage-gated ion channel activity	MF	1e-05	0.0135714	0.117831
GO:0005261	2	1	11.458	cation channel activity	MF	1e-05	0.0135714	0.117831
GO:0008353	2	1	11.458	RNA polymerase II carboxy-terminal domain kinase activity	MF	1e-05	0.0135714	0.117831
GO:0008476	2	1	11.458	protein-tyrosine sulfotransferase activity	MF	1e-05	0.0135714	0.117831
GO:0009037	2	1	11.458	tyrosine-based site-specific recombinase activity	MF	1e-05	0.0135714	0.117831
GO:0016922	2	1	11.458	ligand-dependent nuclear receptor binding	MF	1e-05	0.0135714	0.117831
GO:0019781	2	1	11.458	NEDD8 activating enzyme activity	MF	1e-05	0.0135714	0.117831
GO:0019901	2	1	11.458	protein kinase binding	MF	1e-05	0.0135714	0.117831
GO:0030599	2	1	11.458	pectinesterase activity	MF	1e-05	0.0135714	0.117831
GO:0030600	2	1	11.458	feruloyl esterase activity	MF	1e-05	0.0135714	0.117831
GO:0033925	2	1	11.458	mannosyl-glycoprotein endo-beta-N-acetylglucosaminidase activity	MF	1e-05	0.0135714	0.117831
GO:0045302	2	1	11.458	choloylglycine hydrolase activity	MF	1e-05	0.0135714	0.117831
GO:0046919	2	1	11.458	pyruvyltransferase activity	MF	1e-05	0.0135714	0.117831
GO:0047746	2	1	11.458	chlorophyllase activity	MF	1e-05	0.0135714	0.117831
GO:0050144	2	1	11.458	nucleoside deoxyribosyltransferase activity	MF	1e-05	0.0135714	0.117831
GO:0070694	2	1	11.458	deoxyribonucleoside 5'-monophosphate N-glycosidase activity	MF	1e-05	0.0135714	0.117831
GO:0017000	18	58	1.77797	antibiotic biosynthetic process	BP	0.00058	0.0159012	0.136455
GO:0099001	20	67	1.71015	viral genome ejection through host cell envelope, long flexible tail mechanism	BP	0.00067	0.0167451	0.142045
GO:0046556	4	6	3.81934	alpha-L-arabinofuranosidase activity	MF	6e-05	0.0220225	0.184689
GO:0000055	1	1	5.72902	ribosomal large subunit export from nucleus	BP	1e-05	0.160166	0.322957
GO:0000079	1	1	5.72902	regulation of cyclin-dependent protein serine/threonine kinase activity	BP	1e-05	0.160166	0.322957
GO:0000132	1	1	5.72902	establishment of mitotic spindle orientation	BP	1e-05	0.160166	0.322957
GO:0000245	1	1	5.72902	spliceosomal complex assembly	BP	1e-05	0.160166	0.322957
GO:0000422	1	1	5.72902	autophagy of mitochondrion	BP	1e-05	0.160166	0.322957
GO:0000723	1	1	5.72902	telomere maintenance	BP	1e-05	0.160166	0.322957
GO:0000729	1	1	5.72902	DNA double-strand break processing	BP	1e-05	0.160166	0.322957
GO:0001554	1	1	5.72902	luteolysis	BP	1e-05	0.160166	0.322957
GO:0001659	1	1	5.72902	temperature homeostasis	BP	1e-05	0.160166	0.322957
GO:0001889	1	1	5.72902	liver development	BP	1e-05	0.160166	0.322957
GO:0002218	1	1	5.72902	activation of innate immune response	BP	1e-05	0.160166	0.322957
GO:0003044	1	1	5.72902	regulation of systemic arterial blood pressure mediated by a chemical signal	BP	1e-05	0.160166	0.322957
GO:0006020	1	1	5.72902	inositol metabolic process	BP	1e-05	0.160166	0.322957
GO:0006310	66	302	1.25204	DNA recombination	BP	0.00302	0.0426239	0.322957
GO:0006325	1	1	5.72902	chromatin organization	BP	1e-05	0.160166	0.322957
GO:0006493	1	1	5.72902	protein O-linked glycosylation	BP	1e-05	0.160166	0.322957
GO:0006582	1	1	5.72902	melanin metabolic process	BP	1e-05	0.160166	0.322957
GO:0006623	1	1	5.72902	protein targeting to vacuole	BP	1e-05	0.160166	0.322957
GO:0006625	1	1	5.72902	protein targeting to peroxisome	BP	1e-05	0.160166	0.322957
GO:0006644	2	4	2.86451	phospholipid metabolic process	BP	4e-05	0.155177	0.322957
GO:0006696	1	1	5.72902	ergosterol biosynthetic process	BP	1e-05	0.160166	0.322957
GO:0006703	1	1	5.72902	estrogen biosynthetic process	BP	1e-05	0.160166	0.322957
GO:0006720	1	1	5.72902	isoprenoid metabolic process	BP	1e-05	0.160166	0.322957
GO:0007000	1	1	5.72902	nucleolus organization	BP	1e-05	0.160166	0.322957
GO:0007050	1	1	5.72902	cell cycle arrest	BP	1e-05	0.160166	0.322957
GO:0007052	1	1	5.72902	mitotic spindle organization	BP	1e-05	0.160166	0.322957
GO:0007088	1	1	5.72902	regulation of mitotic nuclear division	BP	1e-05	0.160166	0.322957
GO:0007186	1	1	5.72902	G-protein coupled receptor signaling pathway	BP	1e-05	0.160166	0.322957
GO:0007229	1	1	5.72902	integrin-mediated signaling pathway	BP	1e-05	0.160166	0.322957
GO:0007399	1	1	5.72902	nervous system development	BP	1e-05	0.160166	0.322957
GO:0007507	1	1	5.72902	heart development	BP	1e-05	0.160166	0.322957
GO:0007611	1	1	5.72902	learning or memory	BP	1e-05	0.160166	0.322957
GO:0008210	1	1	5.72902	estrogen metabolic process	BP	1e-05	0.160166	0.322957
GO:0008284	1	1	5.72902	positive regulation of cell proliferation	BP	1e-05	0.160166	0.322957
GO:0008543	1	1	5.72902	fibroblast growth factor receptor signaling pathway	BP	1e-05	0.160166	0.322957
GO:0008627	1	1	5.72902	intrinsic apoptotic signaling pathway in response to osmotic stress	BP	1e-05	0.160166	0.322957
GO:0009395	2	2	5.72902	phospholipid catabolic process	BP	2e-05	0.0484477	0.322957
GO:0009733	1	1	5.72902	response to auxin	BP	1e-05	0.160166	0.322957
GO:0009738	1	1	5.72902	abscisic acid-activated signaling pathway	BP	1e-05	0.160166	0.322957
GO:0009787	1	1	5.72902	regulation of abscisic acid-activated signaling pathway	BP	1e-05	0.160166	0.322957
GO:0009792	1	1	5.72902	embryo development ending in birth or egg hatching	BP	1e-05	0.160166	0.322957
GO:0009966	3	6	2.86451	regulation of signal transduction	BP	6e-05	0.0891987	0.322957
GO:0010044	1	1	5.72902	response to aluminum ion	BP	1e-05	0.160166	0.322957
GO:0010106	1	1	5.72902	cellular response to iron ion starvation	BP	1e-05	0.160166	0.322957
GO:0010120	1	1	5.72902	camalexin biosynthetic process	BP	1e-05	0.160166	0.322957
GO:0010231	1	1	5.72902	maintenance of seed dormancy	BP	1e-05	0.160166	0.322957
GO:0010252	1	1	5.72902	auxin homeostasis	BP	1e-05	0.160166	0.322957
GO:0015918	1	1	5.72902	sterol transport	BP	1e-05	0.160166	0.322957
GO:0015948	1	1	5.72902	methanogenesis	BP	1e-05	0.160166	0.322957
GO:0016202	1	1	5.72902	regulation of striated muscle tissue development	BP	1e-05	0.160166	0.322957
GO:0016236	1	1	5.72902	macroautophagy	BP	1e-05	0.160166	0.322957
GO:0016241	1	1	5.72902	regulation of macroautophagy	BP	1e-05	0.160166	0.322957
GO:0016525	1	1	5.72902	negative regulation of angiogenesis	BP	1e-05	0.160166	0.322957
GO:0017001	9	31	1.66326	antibiotic catabolic process	BP	0.00031	0.0982145	0.322957
GO:0017157	1	1	5.72902	regulation of exocytosis	BP	1e-05	0.160166	0.322957
GO:0019221	1	1	5.72902	cytokine-mediated signaling pathway	BP	1e-05	0.160166	0.322957
GO:0019369	1	1	5.72902	arachidonic acid metabolic process	BP	1e-05	0.160166	0.322957
GO:0019386	1	1	5.72902	methanogenesis, from carbon dioxide	BP	1e-05	0.160166	0.322957
GO:0019566	1	1	5.72902	arabinose metabolic process	BP	1e-05	0.160166	0.322957
GO:0021510	1	1	5.72902	spinal cord development	BP	1e-05	0.160166	0.322957
GO:0021766	1	1	5.72902	hippocampus development	BP	1e-05	0.160166	0.322957
GO:0022617	1	1	5.72902	extracellular matrix disassembly	BP	1e-05	0.160166	0.322957
GO:0030216	1	1	5.72902	keratinocyte differentiation	BP	1e-05	0.160166	0.322957
GO:0030220	1	1	5.72902	platelet formation	BP	1e-05	0.160166	0.322957
GO:0030282	1	1	5.72902	bone mineralization	BP	1e-05	0.160166	0.322957
GO:0030416	1	1	5.72902	methylamine metabolic process	BP	1e-05	0.160166	0.322957
GO:0030418	1	1	5.72902	nicotianamine biosynthetic process	BP	1e-05	0.160166	0.322957
GO:0030512	1	1	5.72902	negative regulation of transforming growth factor beta receptor signaling pathway	BP	1e-05	0.160166	0.322957
GO:0030968	1	1	5.72902	endoplasmic reticulum unfolded protein response	BP	1e-05	0.160166	0.322957
GO:0031169	1	1	5.72902	ferrichrome biosynthetic process	BP	1e-05	0.160166	0.322957
GO:0031587	1	1	5.72902	positive regulation of inositol 1,4,5-trisphosphate-sensitive calcium-release channel activity	BP	1e-05	0.160166	0.322957
GO:0031591	1	1	5.72902	wybutosine biosynthetic process	BP	1e-05	0.160166	0.322957
GO:0031640	1	1	5.72902	killing of cells of other organism	BP	1e-05	0.160166	0.322957
GO:0031943	1	1	5.72902	regulation of glucocorticoid metabolic process	BP	1e-05	0.160166	0.322957
GO:0032025	1	1	5.72902	response to cobalt ion	BP	1e-05	0.160166	0.322957
GO:0032091	1	1	5.72902	negative regulation of protein binding	BP	1e-05	0.160166	0.322957
GO:0032289	1	1	5.72902	central nervous system myelin formation	BP	1e-05	0.160166	0.322957
GO:0032355	1	1	5.72902	response to estradiol	BP	1e-05	0.160166	0.322957
GO:0032467	1	1	5.72902	positive regulation of cytokinesis	BP	1e-05	0.160166	0.322957
GO:0032496	1	1	5.72902	response to lipopolysaccharide	BP	1e-05	0.160166	0.322957
GO:0032526	1	1	5.72902	response to retinoic acid	BP	1e-05	0.160166	0.322957
GO:0033280	1	1	5.72902	response to vitamin D	BP	1e-05	0.160166	0.322957
GO:0033314	1	1	5.72902	mitotic DNA replication checkpoint	BP	1e-05	0.160166	0.322957
GO:0033762	1	1	5.72902	response to glucagon	BP	1e-05	0.160166	0.322957
GO:0034349	1	1	5.72902	glial cell apoptotic process	BP	1e-05	0.160166	0.322957
GO:0034497	1	1	5.72902	protein localization to phagophore assembly site	BP	1e-05	0.160166	0.322957
GO:0034629	1	1	5.72902	cellular protein-containing complex localization	BP	1e-05	0.160166	0.322957
GO:0034656	1	1	5.72902	nucleobase-containing small molecule catabolic process	BP	1e-05	0.160166	0.322957
GO:0035315	1	1	5.72902	hair cell differentiation	BP	1e-05	0.160166	0.322957
GO:0035329	1	1	5.72902	hippo signaling	BP	1e-05	0.160166	0.322957
GO:0035494	1	1	5.72902	SNARE complex disassembly	BP	1e-05	0.160166	0.322957
GO:0036150	1	1	5.72902	phosphatidylserine acyl-chain remodeling	BP	1e-05	0.160166	0.322957
GO:0036151	1	1	5.72902	phosphatidylcholine acyl-chain remodeling	BP	1e-05	0.160166	0.322957
GO:0036152	1	1	5.72902	phosphatidylethanolamine acyl-chain remodeling	BP	1e-05	0.160166	0.322957
GO:0040016	1	1	5.72902	embryonic cleavage	BP	1e-05	0.160166	0.322957
GO:0042147	1	1	5.72902	retrograde transport, endosome to Golgi	BP	1e-05	0.160166	0.322957
GO:0042403	1	1	5.72902	thyroid hormone metabolic process	BP	1e-05	0.160166	0.322957
GO:0042554	1	1	5.72902	superoxide anion generation	BP	1e-05	0.160166	0.322957
GO:0043001	1	1	5.72902	Golgi to plasma membrane protein transport	BP	1e-05	0.160166	0.322957
GO:0043066	1	1	5.72902	negative regulation of apoptotic process	BP	1e-05	0.160166	0.322957
GO:0043097	1	1	5.72902	pyrimidine nucleoside salvage	BP	1e-05	0.160166	0.322957
GO:0043123	1	1	5.72902	positive regulation of I-kappaB kinase/NF-kappaB signaling	BP	1e-05	0.160166	0.322957
GO:0043249	1	1	5.72902	erythrocyte maturation	BP	1e-05	0.160166	0.322957
GO:0043525	1	1	5.72902	positive regulation of neuron apoptotic process	BP	1e-05	0.160166	0.322957
GO:0043542	1	1	5.72902	endothelial cell migration	BP	1e-05	0.160166	0.322957
GO:0043586	1	1	5.72902	tongue development	BP	1e-05	0.160166	0.322957
GO:0043588	1	1	5.72902	skin development	BP	1e-05	0.160166	0.322957
GO:0043642	1	1	5.72902	novobiocin biosynthetic process	BP	1e-05	0.160166	0.322957
GO:0045616	1	1	5.72902	regulation of keratinocyte differentiation	BP	1e-05	0.160166	0.322957
GO:0045724	1	1	5.72902	positive regulation of cilium assembly	BP	1e-05	0.160166	0.322957
GO:0045740	1	1	5.72902	positive regulation of DNA replication	BP	1e-05	0.160166	0.322957
GO:0045786	1	1	5.72902	negative regulation of cell cycle	BP	1e-05	0.160166	0.322957
GO:0046265	1	1	5.72902	thiocyanate catabolic process	BP	1e-05	0.160166	0.322957
GO:0046716	1	1	5.72902	muscle cell cellular homeostasis	BP	1e-05	0.160166	0.322957
GO:0046826	1	1	5.72902	negative regulation of protein export from nucleus	BP	1e-05	0.160166	0.322957
GO:0047496	1	1	5.72902	vesicle transport along microtubule	BP	1e-05	0.160166	0.322957
GO:0048011	1	1	5.72902	neurotrophin TRK receptor signaling pathway	BP	1e-05	0.160166	0.322957
GO:0048568	1	1	5.72902	embryonic organ development	BP	1e-05	0.160166	0.322957
GO:0048598	1	1	5.72902	embryonic morphogenesis	BP	1e-05	0.160166	0.322957
GO:0048820	1	1	5.72902	hair follicle maturation	BP	1e-05	0.160166	0.322957
GO:0048874	1	1	5.72902	homeostasis of number of cells in a free-living population	BP	1e-05	0.160166	0.322957
GO:0050688	1	1	5.72902	regulation of defense response to virus	BP	1e-05	0.160166	0.322957
GO:0050702	1	1	5.72902	interleukin-1 beta secretion	BP	1e-05	0.160166	0.322957
GO:0050727	1	1	5.72902	regulation of inflammatory response	BP	1e-05	0.160166	0.322957
GO:0050729	1	1	5.72902	positive regulation of inflammatory response	BP	1e-05	0.160166	0.322957
GO:0051209	1	1	5.72902	release of sequestered calcium ion into cytosol	BP	1e-05	0.160166	0.322957
GO:0051225	1	1	5.72902	spindle assembly	BP	1e-05	0.160166	0.322957
GO:0051272	1	1	5.72902	positive regulation of cellular component movement	BP	1e-05	0.160166	0.322957
GO:0051382	1	1	5.72902	kinetochore assembly	BP	1e-05	0.160166	0.322957
GO:0051402	1	1	5.72902	neuron apoptotic process	BP	1e-05	0.160166	0.322957
GO:0051479	1	1	5.72902	mannosylglycerate biosynthetic process	BP	1e-05	0.160166	0.322957
GO:0051897	1	1	5.72902	positive regulation of protein kinase B signaling	BP	1e-05	0.160166	0.322957
GO:0060218	1	1	5.72902	hematopoietic stem cell differentiation	BP	1e-05	0.160166	0.322957
GO:0060265	1	1	5.72902	positive regulation of respiratory burst involved in inflammatory response	BP	1e-05	0.160166	0.322957
GO:0060266	1	1	5.72902	negative regulation of respiratory burst involved in inflammatory response	BP	1e-05	0.160166	0.322957
GO:0060306	1	1	5.72902	regulation of membrane repolarization	BP	1e-05	0.160166	0.322957
GO:0060964	1	1	5.72902	regulation of gene silencing by miRNA	BP	1e-05	0.160166	0.322957
GO:0061037	1	1	5.72902	negative regulation of cartilage development	BP	1e-05	0.160166	0.322957
GO:0061844	1	1	5.72902	antimicrobial humoral immune response mediated by antimicrobial peptide	BP	1e-05	0.160166	0.322957
GO:0070291	1	1	5.72902	N-acylethanolamine metabolic process	BP	1e-05	0.160166	0.322957
GO:0070292	1	1	5.72902	N-acylphosphatidylethanolamine metabolic process	BP	1e-05	0.160166	0.322957
GO:0070453	1	1	5.72902	regulation of heme biosynthetic process	BP	1e-05	0.160166	0.322957
GO:0071407	1	1	5.72902	cellular response to organic cyclic compound	BP	1e-05	0.160166	0.322957
GO:0071887	1	1	5.72902	leukocyte apoptotic process	BP	1e-05	0.160166	0.322957
GO:0086011	1	1	5.72902	membrane repolarization during action potential	BP	1e-05	0.160166	0.322957
GO:0090035	1	1	5.72902	positive regulation of chaperone-mediated protein complex assembly	BP	1e-05	0.160166	0.322957
GO:0090068	1	1	5.72902	positive regulation of cell cycle process	BP	1e-05	0.160166	0.322957
GO:0090336	1	1	5.72902	positive regulation of brown fat cell differentiation	BP	1e-05	0.160166	0.322957
GO:0090352	1	1	5.72902	regulation of nitrate assimilation	BP	1e-05	0.160166	0.322957
GO:0097190	1	1	5.72902	apoptotic signaling pathway	BP	1e-05	0.160166	0.322957
GO:0097192	1	1	5.72902	extrinsic apoptotic signaling pathway in absence of ligand	BP	1e-05	0.160166	0.322957
GO:0097194	1	1	5.72902	execution phase of apoptosis	BP	1e-05	0.160166	0.322957
GO:0097623	1	1	5.72902	potassium ion export across plasma membrane	BP	1e-05	0.160166	0.322957
GO:0098678	1	1	5.72902	viral tropism switching	BP	1e-05	0.160166	0.322957
GO:1900746	1	1	5.72902	regulation of vascular endothelial growth factor signaling pathway	BP	1e-05	0.160166	0.322957
GO:1901183	1	1	5.72902	positive regulation of camalexin biosynthetic process	BP	1e-05	0.160166	0.322957
GO:1901979	1	1	5.72902	regulation of inward rectifier potassium channel activity	BP	1e-05	0.160166	0.322957
GO:1901990	1	1	5.72902	regulation of mitotic cell cycle phase transition	BP	1e-05	0.160166	0.322957
GO:1902230	1	1	5.72902	negative regulation of intrinsic apoptotic signaling pathway in response to DNA damage	BP	1e-05	0.160166	0.322957
GO:1902259	1	1	5.72902	regulation of delayed rectifier potassium channel activity	BP	1e-05	0.160166	0.322957
GO:1902742	1	1	5.72902	apoptotic process involved in development	BP	1e-05	0.160166	0.322957
GO:1902807	1	1	5.72902	negative regulation of cell cycle G1/S phase transition	BP	1e-05	0.160166	0.322957
GO:1902990	1	1	5.72902	mitotic telomere maintenance via semi-conservative replication	BP	1e-05	0.160166	0.322957
GO:1903206	1	1	5.72902	negative regulation of hydrogen peroxide-induced cell death	BP	1e-05	0.160166	0.322957
GO:1903599	1	1	5.72902	positive regulation of autophagy of mitochondrion	BP	1e-05	0.160166	0.322957
GO:1903817	1	1	5.72902	negative regulation of voltage-gated potassium channel activity	BP	1e-05	0.160166	0.322957
GO:1903999	1	1	5.72902	negative regulation of eating behavior	BP	1e-05	0.160166	0.322957
GO:1904747	1	1	5.72902	positive regulation of apoptotic process involved in development	BP	1e-05	0.160166	0.322957
GO:1904951	1	1	5.72902	positive regulation of establishment of protein localization	BP	1e-05	0.160166	0.322957
GO:1905289	1	1	5.72902	regulation of CAMKK-AMPK signaling cascade	BP	1e-05	0.160166	0.322957
GO:1905808	1	1	5.72902	positive regulation of synapse disassembly	BP	1e-05	0.160166	0.322957
GO:1990397	1	1	5.72902	queuosine salvage	BP	1e-05	0.160166	0.322957
GO:1990573	1	1	5.72902	potassium ion import across plasma membrane	BP	1e-05	0.160166	0.322957
GO:2000124	1	1	5.72902	regulation of endocannabinoid signaling pathway	BP	1e-05	0.160166	0.322957
GO:2000233	1	1	5.72902	negative regulation of rRNA processing	BP	1e-05	0.160166	0.322957
GO:2000781	1	1	5.72902	positive regulation of double-strand break repair	BP	1e-05	0.160166	0.322957
GO:2001237	1	1	5.72902	negative regulation of extrinsic apoptotic signaling pathway	BP	1e-05	0.160166	0.322957
GO:0000993	1	1	5.72902	RNA polymerase II core binding	MF	1e-05	0.160166	0.322957
GO:0001078	1	1	5.72902	transcriptional repressor activity, RNA polymerase II proximal promoter sequence-specific DNA binding	MF	1e-05	0.160166	0.322957
GO:0001139	1	1	5.72902	transcription factor activity, core RNA polymerase II recruiting	MF	1e-05	0.160166	0.322957
GO:0003847	1	1	5.72902	1-alkyl-2-acetylglycerophosphocholine esterase activity	MF	1e-05	0.160166	0.322957
GO:0003859	1	1	5.72902	3-hydroxybutyryl-CoA dehydratase activity	MF	1e-05	0.160166	0.322957
GO:0003875	1	1	5.72902	ADP-ribosylarginine hydrolase activity	MF	1e-05	0.160166	0.322957
GO:0003911	2	3	3.81934	DNA ligase (NAD+) activity	MF	3e-05	0.0974568	0.322957
GO:0003950	1	1	5.72902	NAD+ ADP-ribosyltransferase activity	MF	1e-05	0.160166	0.322957
GO:0004303	1	1	5.72902	estradiol 17-beta-dehydrogenase activity	MF	1e-05	0.160166	0.322957
GO:0004363	2	3	3.81934	glutathione synthase activity	MF	3e-05	0.0974568	0.322957
GO:0004447	1	1	5.72902	iodide peroxidase activity	MF	1e-05	0.160166	0.322957
GO:0004499	1	1	5.72902	N,N-dimethylaniline monooxygenase activity	MF	1e-05	0.160166	0.322957
GO:0004597	1	1	5.72902	peptide-aspartate beta-dioxygenase activity	MF	1e-05	0.160166	0.322957
GO:0004602	1	1	5.72902	glutathione peroxidase activity	MF	1e-05	0.160166	0.322957
GO:0004620	3	5	3.43741	phospholipase activity	MF	5e-05	0.0584407	0.322957
GO:0004622	5	11	2.6041	lysophospholipase activity	MF	0.00011	0.0457183	0.322957
GO:0004623	1	1	5.72902	phospholipase A2 activity	MF	1e-05	0.160166	0.322957
GO:0004727	1	1	5.72902	prenylated protein tyrosine phosphatase activity	MF	1e-05	0.160166	0.322957
GO:0005078	1	1	5.72902	MAP-kinase scaffold activity	MF	1e-05	0.160166	0.322957
GO:0005096	2	2	5.72902	GTPase activator activity	MF	2e-05	0.0484477	0.322957
GO:0005544	1	1	5.72902	calcium-dependent phospholipid binding	MF	1e-05	0.160166	0.322957
GO:0008083	1	1	5.72902	growth factor activity	MF	1e-05	0.160166	0.322957
GO:0008121	1	1	5.72902	ubiquinol-cytochrome-c reductase activity	MF	1e-05	0.160166	0.322957
GO:0008131	1	1	5.72902	primary amine oxidase activity	MF	1e-05	0.160166	0.322957
GO:0008170	1	1	5.72902	N-methyltransferase activity	MF	1e-05	0.160166	0.322957
GO:0008234	4	9	2.54623	cysteine-type peptidase activity	MF	9e-05	0.0748521	0.322957
GO:0008375	1	1	5.72902	acetylglucosaminyltransferase activity	MF	1e-05	0.160166	0.322957
GO:0008417	1	1	5.72902	fucosyltransferase activity	MF	1e-05	0.160166	0.322957
GO:0008420	1	1	5.72902	CTD phosphatase activity	MF	1e-05	0.160166	0.322957
GO:0008800	11	37	1.70322	beta-lactamase activity	MF	0.00037	0.064506	0.322957
GO:0008813	1	1	5.72902	chorismate lyase activity	MF	1e-05	0.160166	0.322957
GO:0008936	2	2	5.72902	nicotinamidase activity	MF	2e-05	0.0484477	0.322957
GO:0008970	1	1	5.72902	phosphatidylcholine 1-acylhydrolase activity	MF	1e-05	0.160166	0.322957
GO:0009008	1	1	5.72902	DNA-methyltransferase activity	MF	1e-05	0.160166	0.322957
GO:0010279	1	1	5.72902	indole-3-acetic acid amido synthetase activity	MF	1e-05	0.160166	0.322957
GO:0010333	1	1	5.72902	terpene synthase activity	MF	1e-05	0.160166	0.322957
GO:0015037	1	1	5.72902	peptide disulfide oxidoreductase activity	MF	1e-05	0.160166	0.322957
GO:0015103	1	1	5.72902	inorganic anion transmembrane transporter activity	MF	1e-05	0.160166	0.322957
GO:0015648	3	6	2.86451	lipid-linked peptidoglycan transporter activity	MF	6e-05	0.0891987	0.322957
GO:0016159	4	10	2.29161	muconolactone delta-isomerase activity	MF	0.0001	0.100103	0.322957
GO:0016162	1	1	5.72902	cellulose 1,4-beta-cellobiosidase activity	MF	1e-05	0.160166	0.322957
GO:0016175	1	1	5.72902	superoxide-generating NADPH oxidase activity	MF	1e-05	0.160166	0.322957
GO:0016422	1	1	5.72902	mRNA (2'-O-methyladenosine-N6-)-methyltransferase activity	MF	1e-05	0.160166	0.322957
GO:0016427	1	1	5.72902	tRNA (cytosine) methyltransferase activity	MF	1e-05	0.160166	0.322957
GO:0016505	1	1	5.72902	peptidase activator activity involved in apoptotic process	MF	1e-05	0.160166	0.322957
GO:0016756	1	1	5.72902	glutathione gamma-glutamylcysteinyltransferase activity	MF	1e-05	0.160166	0.322957
GO:0016844	1	1	5.72902	strictosidine synthase activity	MF	1e-05	0.160166	0.322957
GO:0016890	1	1	5.72902	site-specific endodeoxyribonuclease activity, specific for altered base	MF	1e-05	0.160166	0.322957
GO:0017069	1	1	5.72902	snRNA binding	MF	1e-05	0.160166	0.322957
GO:0017172	1	1	5.72902	cysteine dioxygenase activity	MF	1e-05	0.160166	0.322957
GO:0018024	1	1	5.72902	histone-lysine N-methyltransferase activity	MF	1e-05	0.160166	0.322957
GO:0018760	1	1	5.72902	thiocyanate hydrolase activity	MF	1e-05	0.160166	0.322957
GO:0018784	1	1	5.72902	(S)-2-haloacid dehalogenase activity	MF	1e-05	0.160166	0.322957
GO:0030411	1	1	5.72902	scytalone dehydratase activity	MF	1e-05	0.160166	0.322957
GO:0031543	1	1	5.72902	peptidyl-proline dioxygenase activity	MF	1e-05	0.160166	0.322957
GO:0031625	1	1	5.72902	ubiquitin protein ligase binding	MF	1e-05	0.160166	0.322957
GO:0033763	1	1	5.72902	proline 3-hydroxylase activity	MF	1e-05	0.160166	0.322957
GO:0033959	1	1	5.72902	deoxyribodipyrimidine endonucleosidase activity	MF	1e-05	0.160166	0.322957
GO:0033963	1	1	5.72902	cholesterol-5,6-oxide hydrolase activity	MF	1e-05	0.160166	0.322957
GO:0033988	1	1	5.72902	bile-acid 7alpha-dehydratase activity	MF	1e-05	0.160166	0.322957
GO:0043141	1	1	5.72902	ATP-dependent 5'-3' DNA helicase activity	MF	1e-05	0.160166	0.322957
GO:0046522	1	1	5.72902	S-methyl-5-thioribose kinase activity	MF	1e-05	0.160166	0.322957
GO:0047372	3	6	2.86451	acylglycerol lipase activity	MF	6e-05	0.0891987	0.322957
GO:0047479	1	1	5.72902	trypanothione synthase activity	MF	1e-05	0.160166	0.322957
GO:0047507	1	1	5.72902	(deoxy)nucleoside-phosphate kinase activity	MF	1e-05	0.160166	0.322957
GO:0047575	1	1	5.72902	4-carboxymuconolactone decarboxylase activity	MF	1e-05	0.160166	0.322957
GO:0047646	1	1	5.72902	alkanal monooxygenase (FMN-linked) activity	MF	1e-05	0.160166	0.322957
GO:0047850	1	1	5.72902	diaminopimelate dehydrogenase activity	MF	1e-05	0.160166	0.322957
GO:0048244	1	1	5.72902	phytanoyl-CoA dioxygenase activity	MF	1e-05	0.160166	0.322957
GO:0048487	1	1	5.72902	beta-tubulin binding	MF	1e-05	0.160166	0.322957
GO:0050043	1	1	5.72902	lactate racemase activity	MF	1e-05	0.160166	0.322957
GO:0050080	1	1	5.72902	malonyl-CoA decarboxylase activity	MF	1e-05	0.160166	0.322957
GO:0050151	1	1	5.72902	oleate hydratase activity	MF	1e-05	0.160166	0.322957
GO:0050152	1	1	5.72902	omega-amidase activity	MF	1e-05	0.160166	0.322957
GO:0050361	1	1	5.72902	tryptophan 2-monooxygenase activity	MF	1e-05	0.160166	0.322957
GO:0050454	1	1	5.72902	coenzyme F420 hydrogenase activity	MF	1e-05	0.160166	0.322957
GO:0050470	1	1	5.72902	trimethylamine dehydrogenase activity	MF	1e-05	0.160166	0.322957
GO:0050582	1	1	5.72902	xylitol oxidase activity	MF	1e-05	0.160166	0.322957
GO:0050750	1	1	5.72902	low-density lipoprotein particle receptor binding	MF	1e-05	0.160166	0.322957
GO:0051116	1	1	5.72902	cobaltochelatase activity	MF	1e-05	0.160166	0.322957
GO:0051432	1	1	5.72902	BH1 domain binding	MF	1e-05	0.160166	0.322957
GO:0051434	1	1	5.72902	BH3 domain binding	MF	1e-05	0.160166	0.322957
GO:0052876	1	1	5.72902	methylamine dehydrogenase (amicyanin) activity	MF	1e-05	0.160166	0.322957
GO:0061133	1	1	5.72902	endopeptidase activator activity	MF	1e-05	0.160166	0.322957
GO:0070008	1	1	5.72902	serine-type exopeptidase activity	MF	1e-05	0.160166	0.322957
GO:0070034	1	1	5.72902	telomerase RNA binding	MF	1e-05	0.160166	0.322957
GO:0070280	1	1	5.72902	pyridoxal binding	MF	1e-05	0.160166	0.322957
GO:0070530	1	1	5.72902	K63-linked polyubiquitin modification-dependent protein binding	MF	1e-05	0.160166	0.322957
GO:0089720	1	1	5.72902	caspase binding	MF	1e-05	0.160166	0.322957
GO:0090499	1	1	5.72902	pimelyl-[acyl-carrier protein] methyl ester esterase activity	MF	1e-05	0.160166	0.322957
GO:0097266	1	1	5.72902	phenylacetyl-CoA 1,2-epoxidase activity	MF	1e-05	0.160166	0.322957
GO:0102229	1	1	5.72902	amylopectin maltohydrolase activity	MF	1e-05	0.160166	0.322957
GO:0102246	1	1	5.72902	6-amino-6-deoxyfutalosine hydrolase activity	MF	1e-05	0.160166	0.322957
GO:0102525	1	1	5.72902	2-oxoglutarate, L-arginine oxygenase (succinate-forming) activity	MF	1e-05	0.160166	0.322957
GO:0102567	1	1	5.72902	phospholipase A2 activity (consuming 1,2-dipalmitoylphosphatidylcholine)	MF	1e-05	0.160166	0.322957
GO:0102568	1	1	5.72902	phospholipase A2 activity consuming 1,2-dioleoylphosphatidylethanolamine)	MF	1e-05	0.160166	0.322957
GO:0102710	1	1	5.72902	D-inositol-3-phosphate glycosyltransferase activity	MF	1e-05	0.160166	0.322957
GO:0102955	1	1	5.72902	S-adenosylmethionine:2-demethylmenaquinol-7 methyltransferase activity	MF	1e-05	0.160166	0.322957
GO:0102986	1	1	5.72902	trehalose synthase activity	MF	1e-05	0.160166	0.322957
GO:1901640	1	1	5.72902	XTP binding	MF	1e-05	0.160166	0.322957
GO:1901641	1	1	5.72902	ITP binding	MF	1e-05	0.160166	0.322957
GO:0008171	3	8	2.14838	O-methyltransferase activity	MF	8e-05	0.165627	0.333059
GO:0051604	8	31	1.47846	protein maturation	BP	0.00031	0.17964	0.360256
GO:0004519	121	637	1.08824	endonuclease activity	MF	0.00637	0.186872	0.373745
GO:0071731	7	27	1.4853	response to nitric oxide	BP	0.00027	0.197124	0.393182
GO:0046555	3	10	1.71871	acetylxylan esterase activity	MF	0.0001	0.25483	0.506912
GO:0010125	4	15	1.52774	mycothiol biosynthetic process	BP	0.00015	0.267968	0.531614
GO:0046503	2	6	1.90967	glycerolipid catabolic process	BP	6e-05	0.281636	0.555742
GO:0003856	2	6	1.90967	3-dehydroquinate synthase activity	MF	6e-05	0.281636	0.555742
GO:0006650	1	2	2.86451	glycerophospholipid metabolic process	BP	2e-05	0.29468	0.567817
GO:0010288	1	2	2.86451	response to lead ion	BP	2e-05	0.29468	0.567817
GO:0032055	1	2	2.86451	negative regulation of translation in response to stress	BP	2e-05	0.29468	0.567817
GO:0046929	1	2	2.86451	negative regulation of neurotransmitter secretion	BP	2e-05	0.29468	0.567817
GO:0008327	1	2	2.86451	methyl-CpG binding	MF	2e-05	0.29468	0.567817
GO:0018774	1	2	2.86451	2,6-dioxo-6-phenylhexa-3-enoate hydrolase activity	MF	2e-05	0.29468	0.567817
GO:0035438	1	2	2.86451	cyclic-di-GMP binding	MF	2e-05	0.29468	0.567817
GO:0043175	1	2	2.86451	RNA polymerase core enzyme binding	MF	2e-05	0.29468	0.567817
GO:0102971	1	2	2.86451	phosphinothricin N-acetyltransferase activity	MF	2e-05	0.29468	0.567817
GO:0042891	4	16	1.43225	antibiotic transport	BP	0.00016	0.306457	0.588973
GO:0032775	4	17	1.348	DNA methylation on adenine	BP	0.00017	0.345453	0.660477
GO:0043750	2	7	1.63686	phosphatidylinositol alpha-mannosyltransferase activity	MF	7e-05	0.345258	0.660477
GO:0019058	1	3	1.90967	viral life cycle	BP	3e-05	0.40765	0.769427
GO:0043200	2	8	1.43225	response to amino acid	BP	8e-05	0.406929	0.769427
GO:0004066	2	8	1.43225	asparagine synthase (glutamine-hydrolyzing) activity	MF	8e-05	0.406929	0.769427
GO:0008251	1	3	1.90967	tRNA-specific adenosine deaminase activity	MF	3e-05	0.40765	0.769427
GO:0045300	1	3	1.90967	acyl-[acyl-carrier-protein] desaturase activity	MF	3e-05	0.40765	0.769427
GO:0047134	9	46	1.12089	protein-disulfide reductase activity	MF	0.00046	0.411543	0.774793
GO:0044787	1	4	1.43225	bacterial-type DNA replication	BP	4e-05	0.502527	0.929486
GO:0046474	1	4	1.43225	glycerophospholipid biosynthetic process	BP	4e-05	0.502527	0.929486
GO:0097089	1	4	1.43225	methyl-branched fatty acid metabolic process	BP	4e-05	0.502527	0.929486
GO:0004000	1	4	1.43225	adenosine deaminase activity	MF	4e-05	0.502527	0.929486
GO:0004301	1	4	1.43225	epoxide hydrolase activity	MF	4e-05	0.502527	0.929486
GO:0030366	1	4	1.43225	molybdopterin synthase activity	MF	4e-05	0.502527	0.929486
GO:0050270	1	4	1.43225	S-adenosylhomocysteine deaminase activity	MF	4e-05	0.502527	0.929486
GO:1902208	2	10	1.1458	regulation of bacterial-type flagellum assembly	BP	0.0001	0.520763	0.960808
GO:0047475	3	16	1.07419	phenylacetate-CoA ligase activity	MF	0.00016	0.528843	0.973283
GO:0000028	1	1243	0.00460902	ribosomal small subunit assembly	BP	0.01243	1	1
GO:0000105	2	228	0.0502545	histidine biosynthetic process	BP	0.00228	1	1
GO:0000160	6	472	0.0728265	phosphorelay signal transduction system	BP	0.00472	1	1
GO:0000272	9	71	0.726213	polysaccharide catabolic process	BP	0.00071	0.869167	1
GO:0000917	2	235	0.0487576	division septum assembly	BP	0.00235	1	1
GO:0000921	1	61	0.0939183	septin ring assembly	BP	0.00061	0.999976	1
GO:0001510	1	20	0.286451	RNA methylation	BP	0.0002	0.96954	1
GO:0001561	1	12	0.477418	fatty acid alpha-oxidation	BP	0.00012	0.876896	1
GO:0001666	2	46	0.249088	response to hypoxia	BP	0.00046	0.997063	1
GO:0006002	1	84	0.0682026	fructose 6-phosphate metabolic process	BP	0.00084	1	1
GO:0006004	1	154	0.0372014	fucose metabolic process	BP	0.00154	1	1
GO:0006006	2	329	0.0348269	glucose metabolic process	BP	0.00329	1	1
GO:0006011	1	8	0.716127	UDP-glucose metabolic process	BP	8e-05	0.752528	1
GO:0006048	1	86	0.0666165	UDP-N-acetylglucosamine biosynthetic process	BP	0.00086	1	1
GO:0006071	1	134	0.0427539	glycerol metabolic process	BP	0.00134	1	1
GO:0006096	4	648	0.0353643	glycolytic process	BP	0.00648	1	1
GO:0006098	1	309	0.0185405	pentose-phosphate shunt	BP	0.00309	1	1
GO:0006109	2	64	0.179032	regulation of carbohydrate metabolic process	BP	0.00064	0.999829	1
GO:0006113	1	275	0.0208328	fermentation	BP	0.00275	1	1
GO:0006119	1	72	0.0795697	oxidative phosphorylation	BP	0.00072	0.999997	1
GO:0006220	1	90	0.0636557	pyrimidine nucleotide metabolic process	BP	0.0009	1	1
GO:0006259	7	456	0.0879454	DNA metabolic process	BP	0.00456	1	1
GO:0006260	31	1223	0.145216	DNA replication	BP	0.01223	1	1
GO:0006265	4	318	0.0720631	DNA topological change	BP	0.00318	1	1
GO:0006269	4	66	0.347213	DNA replication, synthesis of RNA primer	BP	0.00066	0.996695	1
GO:0006270	2	37	0.309677	DNA replication initiation	BP	0.00037	0.98832	1
GO:0006274	1	18	0.318279	DNA replication termination	BP	0.00018	0.956812	1
GO:0006275	3	25	0.687482	regulation of DNA replication	BP	0.00025	0.810543	1
GO:0006281	36	1180	0.174784	DNA repair	BP	0.0118	1	1
GO:0006282	1	16	0.358064	regulation of DNA repair	BP	0.00016	0.938764	1
GO:0006285	1	134	0.0427539	base-excision repair, AP site formation	BP	0.00134	1	1
GO:0006304	1	8	0.716127	DNA modification	BP	8e-05	0.752528	1
GO:0006351	73	1440	0.290429	transcription, DNA-templated	BP	0.0144	1	1
GO:0006355	206	2708	0.435812	regulation of transcription, DNA-templated	BP	0.02708	1	1
GO:0006364	6	420	0.0818431	rRNA processing	BP	0.0042	1	1
GO:0006396	1	235	0.0243788	RNA processing	BP	0.00235	1	1
GO:0006401	4	104	0.220347	RNA catabolic process	BP	0.00104	0.999985	1
GO:0006402	4	196	0.116919	mRNA catabolic process	BP	0.00196	1	1
GO:0006412	16	8320	0.0110173	translation	BP	0.0832	1	1
GO:0006417	2	969	0.0118246	regulation of translation	BP	0.00969	1	1
GO:0006449	1	20	0.286451	regulation of translational termination	BP	0.0002	0.96954	1
GO:0006464	9	200	0.257806	cellular protein modification process	BP	0.002	1	1
GO:0006474	1	46	0.124544	N-terminal protein amino acid acetylation	BP	0.00046	0.999675	1
GO:0006508	135	2125	0.363961	proteolysis	BP	0.02125	1	1
GO:0006528	1	40	0.143225	asparagine metabolic process	BP	0.0004	0.999073	1
GO:0006547	1	45	0.127311	histidine metabolic process	BP	0.00045	0.999613	1
GO:0006559	1	34	0.168501	L-phenylalanine catabolic process	BP	0.00034	0.997357	1
GO:0006570	1	29	0.197552	tyrosine metabolic process	BP	0.00029	0.993671	1
GO:0006605	3	100	0.171871	protein targeting	BP	0.001	0.999996	1
GO:0006631	6	1657	0.0207448	fatty acid metabolic process	BP	0.01657	1	1
GO:0006633	5	1679	0.0170608	fatty acid biosynthetic process	BP	0.01679	1	1
GO:0006694	1	7	0.818431	steroid biosynthetic process	BP	7e-05	0.705328	1
GO:0006729	2	127	0.0902207	tetrahydrobiopterin biosynthetic process	BP	0.00127	1	1
GO:0006750	5	101	0.283615	glutathione biosynthetic process	BP	0.00101	0.999888	1
GO:0006754	1	503	0.0113897	ATP biosynthetic process	BP	0.00503	1	1
GO:0006757	1	20	0.286451	ATP generation from ADP	BP	0.0002	0.96954	1
GO:0006772	1	49	0.116919	thiamine metabolic process	BP	0.00049	0.999807	1
GO:0006777	1	137	0.0418176	Mo-molybdopterin cofactor biosynthetic process	BP	0.00137	1	1
GO:0006779	1	115	0.0498175	porphyrin-containing compound biosynthetic process	BP	0.00115	1	1
GO:0006782	1	82	0.0698661	protoporphyrinogen IX biosynthetic process	BP	0.00082	0.999999	1
GO:0006799	1	20	0.286451	polyphosphate biosynthetic process	BP	0.0002	0.96954	1
GO:0006812	2	67	0.171015	cation transport	BP	0.00067	0.999895	1
GO:0006855	11	366	0.172184	drug transmembrane transport	BP	0.00366	1	1
GO:0006865	1	189	0.0303123	amino acid transport	BP	0.00189	1	1
GO:0006869	6	71	0.484142	lipid transport	BP	0.00071	0.984157	1
GO:0006886	4	101	0.226892	intracellular protein transport	BP	0.00101	0.999976	1
GO:0007062	1	12	0.477418	sister chromatid cohesion	BP	0.00012	0.876896	1
GO:0008156	1	16	0.358064	negative regulation of DNA replication	BP	0.00016	0.938764	1
GO:0008300	1	62	0.0924035	isoprenoid catabolic process	BP	0.00062	0.99998	1
GO:0008360	5	871	0.0328876	regulation of cell shape	BP	0.00871	1	1
GO:0008643	9	584	0.0882897	carbohydrate transport	BP	0.00584	1	1
GO:0008652	24	2247	0.0611911	cellular amino acid biosynthetic process	BP	0.02247	1	1
GO:0008654	6	128	0.268548	phospholipid biosynthetic process	BP	0.00128	0.999988	1
GO:0008655	1	28	0.204608	pyrimidine-containing compound salvage	BP	0.00028	0.992464	1
GO:0009061	1	520	0.0110173	anaerobic respiration	BP	0.0052	1	1
GO:0009073	1	567	0.0101041	aromatic amino acid family biosynthetic process	BP	0.00567	1	1
GO:0009082	1	237	0.0241731	branched-chain amino acid biosynthetic process	BP	0.00237	1	1
GO:0009089	1	442	0.0129616	lysine biosynthetic process via diaminopimelate	BP	0.00442	1	1
GO:0009102	1	509	0.0112554	biotin biosynthetic process	BP	0.00509	1	1
GO:0009103	5	552	0.0518933	lipopolysaccharide biosynthetic process	BP	0.00552	1	1
GO:0009116	2	607	0.0188765	nucleoside metabolic process	BP	0.00607	1	1
GO:0009117	2	317	0.0361452	nucleotide metabolic process	BP	0.00317	1	1
GO:0009164	1	55	0.104164	nucleoside catabolic process	BP	0.00055	0.999932	1
GO:0009229	2	181	0.0633041	thiamine diphosphate biosynthetic process	BP	0.00181	1	1
GO:0009231	2	319	0.0359186	riboflavin biosynthetic process	BP	0.00319	1	1
GO:0009236	2	111	0.103226	cobalamin biosynthetic process	BP	0.00111	1	1
GO:0009245	2	438	0.0261599	lipid A biosynthetic process	BP	0.00438	1	1
GO:0009247	2	32	0.358064	glycolipid biosynthetic process	BP	0.00032	0.97531	1
GO:0009249	2	60	0.190967	protein lipoylation	BP	0.0006	0.999676	1
GO:0009252	5	935	0.0306365	peptidoglycan biosynthetic process	BP	0.00935	1	1
GO:0009263	1	434	0.0132005	deoxyribonucleotide biosynthetic process	BP	0.00434	1	1
GO:0009297	1	5	1.1458	pilus assembly	BP	5e-05	0.582208	1
GO:0009306	3	99	0.173607	protein secretion	BP	0.00099	0.999995	1
GO:0009407	1	40	0.143225	toxin catabolic process	BP	0.0004	0.999073	1
GO:0009411	4	100	0.229161	response to UV	BP	0.001	0.999972	1
GO:0009432	4	397	0.0577231	SOS response	BP	0.00397	1	1
GO:0010124	5	155	0.184807	phenylacetate catabolic process	BP	0.00155	1	1
GO:0010165	1	11	0.52082	response to X-ray	BP	0.00011	0.853416	1
GO:0010468	4	194	0.118124	regulation of gene expression	BP	0.00194	1	1
GO:0010628	1	25	0.229161	positive regulation of gene expression	BP	0.00025	0.987276	1
GO:0015031	6	466	0.0737642	protein transport	BP	0.00466	1	1
GO:0015706	1	81	0.0707286	nitrate transport	BP	0.00081	0.999999	1
GO:0015707	1	55	0.104164	nitrite transport	BP	0.00055	0.999932	1
GO:0015846	6	60	0.572902	polyamine transport	BP	0.0006	0.948872	1
GO:0015886	3	26	0.66104	heme transport	BP	0.00026	0.830721	1
GO:0015889	4	69	0.332117	cobalamin transport	BP	0.00069	0.99779	1
GO:0015914	1	70	0.0818431	phospholipid transport	BP	0.0007	0.999995	1
GO:0015940	1	130	0.0440694	pantothenate biosynthetic process	BP	0.0013	1	1
GO:0015949	1	727	0.00788035	nucleobase-containing small molecule interconversion	BP	0.00727	1	1
GO:0016070	1	12	0.477418	RNA metabolic process	BP	0.00012	0.876896	1
GO:0016114	1	494	0.0115972	terpenoid biosynthetic process	BP	0.00494	1	1
GO:0016226	1	368	0.015568	iron-sulfur cluster assembly	BP	0.00368	1	1
GO:0016310	21	1962	0.0613198	phosphorylation	BP	0.01962	1	1
GO:0016311	23	575	0.229161	dephosphorylation	BP	0.00575	1	1
GO:0016485	2	32	0.358064	protein processing	BP	0.00032	0.97531	1
GO:0017148	8	795	0.0576505	negative regulation of translation	BP	0.00795	1	1
GO:0018189	1	6	0.954836	pyrroloquinoline quinone biosynthetic process	BP	6e-05	0.649127	1
GO:0019042	1	20	0.286451	viral latency	BP	0.0002	0.96954	1
GO:0019046	1	12	0.477418	release from viral latency	BP	0.00012	0.876896	1
GO:0019068	4	127	0.180441	virion assembly	BP	0.00127	1	1
GO:0019217	1	40	0.143225	regulation of fatty acid metabolic process	BP	0.0004	0.999073	1
GO:0019284	1	85	0.0674002	L-methionine salvage from S-adenosylmethionine	BP	0.00085	1	1
GO:0019290	2	78	0.146898	siderophore biosynthetic process	BP	0.00078	0.999982	1
GO:0019306	1	8	0.716127	GDP-D-rhamnose biosynthetic process	BP	8e-05	0.752528	1
GO:0019379	4	30	0.763869	sulfate assimilation, phosphoadenylyl sulfate reduction by phosphoadenylyl-sulfate reductase (thioredoxin)	BP	0.0003	0.76666	1
GO:0019395	1	40	0.143225	fatty acid oxidation	BP	0.0004	0.999073	1
GO:0019673	1	14	0.409216	GDP-mannose metabolic process	BP	0.00014	0.913176	1
GO:0019752	2	122	0.0939183	carboxylic acid metabolic process	BP	0.00122	1	1
GO:0019877	1	394	0.0145407	diaminopimelate biosynthetic process	BP	0.00394	1	1
GO:0022898	1	20	0.286451	regulation of transmembrane transporter activity	BP	0.0002	0.96954	1
GO:0023014	1	27	0.212186	signal transduction by protein phosphorylation	BP	0.00027	0.991027	1
GO:0030091	1	262	0.0218665	protein repair	BP	0.00262	1	1
GO:0030258	1	6	0.954836	lipid modification	BP	6e-05	0.649127	1
GO:0030308	4	42	0.545621	negative regulation of cell growth	BP	0.00042	0.933983	1
GO:0030435	7	290	0.138287	sporulation resulting in formation of a cellular spore	BP	0.0029	1	1
GO:0030488	1	89	0.064371	tRNA methylation	BP	0.00089	1	1
GO:0030490	1	24	0.238709	maturation of SSU-rRNA	BP	0.00024	0.984849	1
GO:0031167	1	128	0.0447579	rRNA methylation	BP	0.00128	1	1
GO:0032324	1	42	0.136405	molybdopterin cofactor biosynthetic process	BP	0.00042	0.999346	1
GO:0032412	1	8	0.716127	regulation of ion transmembrane transporter activity	BP	8e-05	0.752528	1
GO:0032414	1	42	0.136405	positive regulation of ion transmembrane transporter activity	BP	0.00042	0.999346	1
GO:0032897	1	12	0.477418	negative regulation of viral transcription	BP	0.00012	0.876896	1
GO:0033567	1	8	0.716127	DNA replication, Okazaki fragment processing	BP	8e-05	0.752528	1
GO:0034219	4	259	0.088479	carbohydrate transmembrane transport	BP	0.00259	1	1
GO:0034220	1	132	0.0434016	ion transmembrane transport	BP	0.00132	1	1
GO:0034605	1	23	0.249088	cellular response to heat	BP	0.00023	0.981959	1
GO:0035556	3	31	0.554421	intracellular signal transduction	BP	0.00031	0.906002	1
GO:0042128	4	304	0.0753818	nitrate assimilation	BP	0.00304	1	1
GO:0042158	1	9	0.636557	lipoprotein biosynthetic process	BP	9e-05	0.792167	1
GO:0042274	1	82	0.0698661	ribosomal small subunit biogenesis	BP	0.00082	0.999999	1
GO:0042542	1	22	0.26041	response to hydrogen peroxide	BP	0.00022	0.978518	1
GO:0042742	6	40	0.859353	defense response to bacterium	BP	0.0004	0.697038	1
GO:0042952	4	91	0.251825	beta-ketoadipate pathway	BP	0.00091	0.999898	1
GO:0042956	1	360	0.0159139	maltodextrin transport	BP	0.0036	1	1
GO:0043093	2	176	0.0651025	FtsZ-dependent cytokinesis	BP	0.00176	1	1
GO:0043100	1	9	0.636557	pyrimidine nucleobase salvage	BP	9e-05	0.792167	1
GO:0043101	1	49	0.116919	purine-containing compound salvage	BP	0.00049	0.999807	1
GO:0043137	1	11	0.52082	DNA replication, removal of RNA primer	BP	0.00011	0.853416	1
GO:0043171	2	252	0.0454684	peptide catabolic process	BP	0.00252	1	1
GO:0043709	1	114	0.0502545	cell adhesion involved in single-species biofilm formation	BP	0.00114	1	1
GO:0044780	4	165	0.138885	bacterial-type flagellum assembly	BP	0.00165	1	1
GO:0045013	1	85	0.0674002	carbon catabolite repression of transcription	BP	0.00085	1	1
GO:0045454	16	276	0.332117	cell redox homeostasis	BP	0.00276	1	1
GO:0045490	2	12	0.954836	pectin catabolic process	BP	0.00012	0.619011	1
GO:0045723	1	40	0.143225	positive regulation of fatty acid biosynthetic process	BP	0.0004	0.999073	1
GO:0045787	1	52	0.110173	positive regulation of cell cycle	BP	0.00052	0.999886	1
GO:0045892	23	1106	0.119139	negative regulation of transcription, DNA-templated	BP	0.01106	1	1
GO:0045893	8	369	0.124206	positive regulation of transcription, DNA-templated	BP	0.00369	1	1
GO:0045911	1	63	0.0909368	positive regulation of DNA recombination	BP	0.00063	0.999983	1
GO:0046618	1	201	0.0285026	drug export	BP	0.00201	1	1
GO:0046686	2	15	0.763869	response to cadmium ion	BP	0.00015	0.736143	1
GO:0046835	1	184	0.031136	carbohydrate phosphorylation	BP	0.00184	1	1
GO:0050708	2	40	0.286451	regulation of protein secretion	BP	0.0004	0.992597	1
GO:0051259	2	97	0.118124	protein complex oligomerization	BP	0.00097	0.999999	1
GO:0051595	1	82	0.0698661	response to methylglyoxal	BP	0.00082	0.999999	1
GO:0051603	2	238	0.048143	proteolysis involved in cellular protein catabolic process	BP	0.00238	1	1
GO:0051607	10	292	0.196199	defense response to virus	BP	0.00292	1	1
GO:0051782	2	38	0.301527	negative regulation of cell division	BP	0.00038	0.989962	1
GO:0052572	2	47	0.243788	response to host immune response	BP	0.00047	0.997486	1
GO:0060326	1	31	0.184807	cell chemotaxis	BP	0.00031	0.995537	1
GO:0070814	3	30	0.572902	hydrogen sulfide biosynthetic process	BP	0.0003	0.893941	1
GO:0071218	1	27	0.212186	cellular response to misfolded protein	BP	0.00027	0.991027	1
GO:0071248	1	18	0.318279	cellular response to metal ion	BP	0.00018	0.956812	1
GO:0071793	2	30	0.381934	bacillithiol biosynthetic process	BP	0.0003	0.966847	1
GO:0071897	7	394	0.101785	DNA biosynthetic process	BP	0.00394	1	1
GO:0075139	1	5	1.1458	response to host iron concentration	BP	5e-05	0.582208	1
GO:0090305	92	1155	0.456337	nucleic acid phosphodiester bond hydrolysis	BP	0.01155	1	1
GO:0090529	3	194	0.0885931	cell septum assembly	BP	0.00194	1	1
GO:0097171	3	141	0.121894	ADP-L-glycero-beta-D-manno-heptose biosynthetic process	BP	0.00141	1	1
GO:0098003	8	68	0.674002	viral tail assembly	BP	0.00068	0.90471	1
GO:0098689	2	12	0.954836	latency-replication decision	BP	0.00012	0.619011	1
GO:1900377	4	66	0.347213	negative regulation of secondary metabolite biosynthetic process	BP	0.00066	0.996695	1
GO:1901381	1	42	0.136405	positive regulation of potassium ion transmembrane transport	BP	0.00042	0.999346	1
GO:1901530	1	120	0.0477418	response to hypochlorite	BP	0.0012	1	1
GO:2000142	19	155	0.702267	regulation of DNA-templated transcription, initiation	BP	0.00155	0.956591	1
GO:2000144	1	5	1.1458	positive regulation of DNA-templated transcription, initiation	BP	5e-05	0.582208	1
GO:0000036	2	157	0.0729811	acyl carrier activity	MF	0.00157	1	1
GO:0000049	1	1493	0.00383725	tRNA binding	MF	0.01493	1	1
GO:0000155	2	48	0.238709	phosphorelay sensor kinase activity	MF	0.00048	0.997848	1
GO:0000287	48	4648	0.0591637	magnesium ion binding	MF	0.04648	1	1
GO:0001140	1	71	0.0806904	transcriptional activator activity, bacterial-type RNA polymerase proximal promoter sequence-specific DNA binding	MF	0.00071	0.999996	1
GO:0001141	1	57	0.100509	transcriptional repressor activity, bacterial-type RNA polymerase proximal promoter sequence-specific DNA binding	MF	0.00057	0.999952	1
GO:0001671	1	9	0.636557	ATPase activator activity	MF	9e-05	0.792167	1
GO:0002094	1	283	0.0202439	polyprenyltransferase activity	MF	0.00283	1	1
GO:0002161	3	72	0.238709	aminoacyl-tRNA editing activity	MF	0.00072	0.999679	1
GO:0003684	2	189	0.0606245	damaged DNA binding	MF	0.00189	1	1
GO:0003690	3	48	0.358064	double-stranded DNA binding	MF	0.00048	0.989792	1
GO:0003697	17	256	0.380443	single-stranded DNA binding	MF	0.00256	0.999999	1
GO:0003729	9	541	0.0953071	mRNA binding	MF	0.00541	1	1
GO:0003756	1	79	0.0725192	protein disulfide isomerase activity	MF	0.00079	0.999999	1
GO:0003796	6	42	0.818431	lysozyme activity	MF	0.00042	0.739625	1
GO:0003855	1	190	0.0301527	3-dehydroquinate dehydratase activity	MF	0.0019	1	1
GO:0003874	1	26	0.220347	6-pyruvoyltetrahydropterin synthase activity	MF	0.00026	0.989315	1
GO:0003899	45	555	0.464515	DNA-directed 5'-3' RNA polymerase activity	MF	0.00555	1	1
GO:0003918	4	255	0.0898669	DNA topoisomerase type II (ATP-hydrolyzing) activity	MF	0.00255	1	1
GO:0003951	1	156	0.0367245	NAD+ kinase activity	MF	0.00156	1	1
GO:0003955	1	114	0.0502545	NAD(P)H dehydrogenase (quinone) activity	MF	0.00114	1	1
GO:0003968	3	88	0.195307	RNA-directed 5'-3' RNA polymerase activity	MF	0.00088	0.999971	1
GO:0003999	1	36	0.159139	adenine phosphoribosyltransferase activity	MF	0.00036	0.998136	1
GO:0004017	2	78	0.146898	adenylate kinase activity	MF	0.00078	0.999982	1
GO:0004020	2	20	0.572902	adenylylsulfate kinase activity	MF	0.0002	0.863184	1
GO:0004040	2	39	0.293796	amidase activity	MF	0.00039	0.991377	1
GO:0004047	1	16	0.358064	aminomethyltransferase activity	MF	0.00016	0.938764	1
GO:0004061	1	18	0.318279	arylformamidase activity	MF	0.00018	0.956812	1
GO:0004064	1	11	0.52082	arylesterase activity	MF	0.00011	0.853416	1
GO:0004077	1	20	0.286451	biotin-[acetyl-CoA-carboxylase] ligase activity	MF	0.0002	0.96954	1
GO:0004126	3	27	0.636557	cytidine deaminase activity	MF	0.00027	0.849022	1
GO:0004155	1	75	0.0763869	6,7-dihydropteridine reductase activity	MF	0.00075	0.999998	1
GO:0004157	1	16	0.358064	dihydropyrimidinase activity	MF	0.00016	0.938764	1
GO:0004175	4	229	0.10007	endopeptidase activity	MF	0.00229	1	1
GO:0004176	1	449	0.0127595	ATP-dependent peptidase activity	MF	0.00449	1	1
GO:0004252	102	667	0.876102	serine-type endopeptidase activity	MF	0.00667	0.919741	1
GO:0004324	1	29	0.197552	ferredoxin-NADP+ reductase activity	MF	0.00029	0.993671	1
GO:0004332	1	62	0.0924035	fructose-bisphosphate aldolase activity	MF	0.00062	0.99998	1
GO:0004347	1	40	0.143225	glucose-6-phosphate isomerase activity	MF	0.0004	0.999073	1
GO:0004362	1	19	0.301527	glutathione-disulfide reductase activity	MF	0.00019	0.96373	1
GO:0004459	1	22	0.26041	L-lactate dehydrogenase activity	MF	0.00022	0.978518	1
GO:0004476	1	14	0.409216	mannose-6-phosphate isomerase activity	MF	0.00014	0.913176	1
GO:0004479	1	60	0.0954836	methionyl-tRNA formyltransferase activity	MF	0.0006	0.999972	1
GO:0004527	10	354	0.161837	exonuclease activity	MF	0.00354	1	1
GO:0004536	1	14	0.409216	deoxyribonuclease activity	MF	0.00014	0.913176	1
GO:0004540	9	123	0.419196	ribonuclease activity	MF	0.00123	0.999188	1
GO:0004550	1	148	0.0387096	nucleoside diphosphate kinase activity	MF	0.00148	1	1
GO:0004604	4	30	0.763869	phosphoadenylyl-sulfate reductase (thioredoxin) activity	MF	0.0003	0.76666	1
GO:0004645	1	31	0.184807	phosphorylase activity	MF	0.00031	0.995537	1
GO:0004672	4	27	0.848743	protein kinase activity	MF	0.00027	0.69237	1
GO:0004731	1	187	0.0306365	purine-nucleoside phosphorylase activity	MF	0.00187	1	1
GO:0004798	1	21	0.27281	thymidylate kinase activity	MF	0.00021	0.97442	1
GO:0004806	2	12	0.954836	triglyceride lipase activity	MF	0.00012	0.619011	1
GO:0004814	1	16	0.358064	arginine-tRNA ligase activity	MF	0.00016	0.938764	1
GO:0004825	1	70	0.0818431	methionine-tRNA ligase activity	MF	0.0007	0.999995	1
GO:0004831	1	5	1.1458	tyrosine-tRNA ligase activity	MF	5e-05	0.582208	1
GO:0004834	1	116	0.0493881	tryptophan synthase activity	MF	0.00116	1	1
GO:0004844	1	77	0.0744028	uracil DNA N-glycosylase activity	MF	0.00077	0.999999	1
GO:0004850	1	50	0.11458	uridine phosphorylase activity	MF	0.0005	0.999838	1
GO:0004853	1	24	0.238709	uroporphyrinogen decarboxylase activity	MF	0.00024	0.984849	1
GO:0004930	1	6	0.954836	G-protein coupled receptor activity	MF	6e-05	0.649127	1
GO:0005085	1	34	0.168501	guanyl-nucleotide exchange factor activity	MF	0.00034	0.997357	1
GO:0005351	1	38	0.150764	carbohydrate:proton symporter activity	MF	0.00038	0.998685	1
GO:0005452	1	35	0.163686	inorganic anion exchanger activity	MF	0.00035	0.99778	1
GO:0005509	9	268	0.192392	calcium ion binding	MF	0.00268	1	1
GO:0005524	170	7808	0.124735	ATP binding	MF	0.07808	1	1
GO:0005525	11	1163	0.0541868	GTP binding	MF	0.01163	1	1
GO:0008081	3	133	0.129226	phosphoric diester hydrolase activity	MF	0.00133	1	1
GO:0008236	7	636	0.0630552	serine-type peptidase activity	MF	0.00636	1	1
GO:0008237	25	576	0.248655	metallopeptidase activity	MF	0.00576	1	1
GO:0008263	1	10	0.572902	pyrimidine-specific mismatch base pair DNA N-glycosylase activity	MF	0.0001	0.825458	1
GO:0008379	1	29	0.197552	thioredoxin peroxidase activity	MF	0.00029	0.993671	1
GO:0008443	1	28	0.204608	phosphofructokinase activity	MF	0.00028	0.992464	1
GO:0008446	1	14	0.409216	GDP-mannose 4,6-dehydratase activity	MF	0.00014	0.913176	1
GO:0008460	1	52	0.110173	dTDP-glucose 4,6-dehydratase activity	MF	0.00052	0.999886	1
GO:0008534	1	20	0.286451	oxidized purine nucleobase lesion DNA N-glycosylase activity	MF	0.0002	0.96954	1
GO:0008657	2	45	0.254623	DNA topoisomerase (ATP-hydrolyzing) inhibitor activity	MF	0.00045	0.99657	1
GO:0008703	1	30	0.190967	5-amino-6-(5-phosphoribosylamino)uracil reductase activity	MF	0.0003	0.994685	1
GO:0008745	3	115	0.149453	N-acetylmuramoyl-L-alanine amidase activity	MF	0.00115	1	1
GO:0008752	1	153	0.0374446	FMN reductase activity	MF	0.00153	1	1
GO:0008757	2	152	0.0753818	S-adenosylmethionine-dependent methyltransferase activity	MF	0.00152	1	1
GO:0008782	1	55	0.104164	adenosylhomocysteine nucleosidase activity	MF	0.00055	0.999932	1
GO:0008792	1	24	0.238709	arginine decarboxylase activity	MF	0.00024	0.984849	1
GO:0008831	1	11	0.52082	dTDP-4-dehydrorhamnose reductase activity	MF	0.00011	0.853416	1
GO:0008897	3	98	0.175378	holo-[acyl-carrier-protein] synthase activity	MF	0.00098	0.999994	1
GO:0008932	1	72	0.0795697	lytic endotransglycosylase activity	MF	0.00072	0.999997	1
GO:0008955	1	36	0.159139	peptidoglycan glycosyltransferase activity	MF	0.00036	0.998136	1
GO:0008976	1	20	0.286451	polyphosphate kinase activity	MF	0.0002	0.96954	1
GO:0008982	2	107	0.107084	protein-N(PI)-phosphohistidine-sugar phosphotransferase activity	MF	0.00107	1	1
GO:0009032	1	20	0.286451	thymidine phosphorylase activity	MF	0.0002	0.96954	1
GO:0010181	4	586	0.0391059	FMN binding	MF	0.00586	1	1
GO:0015035	13	144	0.517203	protein disulfide oxidoreductase activity	MF	0.00144	0.997097	1
GO:0015112	1	55	0.104164	nitrate transmembrane transporter activity	MF	0.00055	0.999932	1
GO:0015113	1	55	0.104164	nitrite transmembrane transporter activity	MF	0.00055	0.999932	1
GO:0015293	2	45	0.254623	symporter activity	MF	0.00045	0.99657	1
GO:0015297	2	152	0.0753818	antiporter activity	MF	0.00152	1	1
GO:0015503	1	42	0.136405	glutathione-regulated potassium exporter activity	MF	0.00042	0.999346	1
GO:0015514	1	55	0.104164	nitrite efflux transmembrane transporter activity	MF	0.00055	0.999932	1
GO:0015527	1	5	1.1458	glycerol-phosphate:inorganic phosphate antiporter activity	MF	5e-05	0.582208	1
GO:0016154	1	20	0.286451	pyrimidine-nucleoside phosphorylase activity	MF	0.0002	0.96954	1
GO:0016297	1	5	1.1458	acyl-[acyl-carrier-protein] hydrolase activity	MF	5e-05	0.582208	1
GO:0016407	2	205	0.0558929	acetyltransferase activity	MF	0.00205	1	1
GO:0016597	1	259	0.0221198	amino acid binding	MF	0.00259	1	1
GO:0016691	1	12	0.477418	chloride peroxidase activity	MF	0.00012	0.876896	1
GO:0016791	8	260	0.176277	phosphatase activity	MF	0.0026	1	1
GO:0016793	1	84	0.0682026	triphosphoric monoester hydrolase activity	MF	0.00084	1	1
GO:0016987	21	157	0.766302	bacterial sigma factor activity	MF	0.00157	0.911265	1
GO:0019104	1	51	0.112334	DNA N-glycosylase activity	MF	0.00051	0.999864	1
GO:0019171	1	169	0.0338995	3-hydroxyacyl-[acyl-carrier-protein] dehydratase activity	MF	0.00169	1	1
GO:0019843	6	5490	0.00626122	rRNA binding	MF	0.0549	1	1
GO:0030060	1	46	0.124544	L-malate dehydrogenase activity	MF	0.00046	0.999675	1
GO:0030170	5	1329	0.0215539	pyridoxal phosphate binding	MF	0.01329	1	1
GO:0030295	1	8	0.716127	protein kinase activator activity	MF	8e-05	0.752528	1
GO:0030395	1	18	0.318279	lactose binding	MF	0.00018	0.956812	1
GO:0031418	3	89	0.193113	L-ascorbic acid binding	MF	0.00089	0.999976	1
GO:0033201	1	8	0.716127	alpha-1,4-glucan synthase activity	MF	8e-05	0.752528	1
GO:0036054	1	9	0.636557	protein-malonyllysine demalonylase activity	MF	9e-05	0.792167	1
GO:0036055	1	9	0.636557	protein-succinyllysine desuccinylase activity	MF	9e-05	0.792167	1
GO:0042279	1	24	0.238709	nitrite reductase (cytochrome, ammonia-forming) activity	MF	0.00024	0.984849	1
GO:0043140	1	59	0.097102	ATP-dependent 3'-5' DNA helicase activity	MF	0.00059	0.999966	1
GO:0043751	1	24	0.238709	polyphosphate:AMP phosphotransferase activity	MF	0.00024	0.984849	1
GO:0043752	1	18	0.318279	adenosylcobinamide kinase activity	MF	0.00018	0.956812	1
GO:0044212	1	210	0.027281	transcription regulatory region DNA binding	MF	0.0021	1	1
GO:0046914	6	302	0.113822	transition metal ion binding	MF	0.00302	1	1
GO:0047286	1	16	0.358064	NAD+-diphthamide ADP-ribosyltransferase activity	MF	0.00016	0.938764	1
GO:0047844	1	25	0.229161	deoxycytidine deaminase activity	MF	0.00025	0.987276	1
GO:0047975	1	96	0.0596773	guanosine phosphorylase activity	MF	0.00096	1	1
GO:0050421	1	16	0.358064	nitrite reductase (NO-forming) activity	MF	0.00016	0.938764	1
GO:0050660	5	701	0.0408632	flavin adenine dinucleotide binding	MF	0.00701	1	1
GO:0050661	3	1009	0.0170337	NADP binding	MF	0.01009	1	1
GO:0051287	2	1113	0.0102947	NAD binding	MF	0.01113	1	1
GO:0070401	3	151	0.113822	NADP+ binding	MF	0.00151	1	1
GO:0070402	1	164	0.034933	NADPH binding	MF	0.00164	1	1
GO:0070403	1	234	0.024483	NAD+ binding	MF	0.00234	1	1
GO:0070404	1	70	0.0818431	NADH binding	MF	0.0007	0.999995	1
GO:0070968	1	12	0.477418	pyrroloquinoline quinone binding	MF	0.00012	0.876896	1
GO:0071949	3	260	0.066104	FAD binding	MF	0.0026	1	1
GO:0102210	1	6	0.954836	rhamnogalacturonan endolyase activity	MF	6e-05	0.649127	1
GO:0102991	1	5	1.1458	myristoyl-CoA hydrolase activity	MF	5e-05	0.582208	1
GO:0103111	1	30	0.190967	D-glucosamine PTS permease activity	MF	0.0003	0.994685	1
GO:1901982	1	27	0.212186	maltose binding	MF	0.00027	0.991027	1

## Sheet: SSNP - level 5
GO	ORF_count	rand_count	fc	TERM	ONTOLOGY	rand_prop	pval	adj_pval
GO:0015074	48	11	25.5467	DNA integration	BP	0.00011	1.6906e-49	1.48096e-46
GO:0007584	16	1	93.6713	response to nutrient	BP	1e-05	2.1223e-26	9.29569e-24
GO:0044349	15	1	87.8169	DNA excision	BP	1e-05	1.99098e-24	5.81366e-22
GO:0010949	14	1	81.9624	negative regulation of intestinal phytosterol absorption	BP	1e-05	1.75109e-22	3.06791e-20
GO:0045796	14	1	81.9624	negative regulation of intestinal cholesterol absorption	BP	1e-05	1.75109e-22	3.06791e-20
GO:0046919	11	1	64.399	pyruvyltransferase activity	MF	1e-05	7.7121e-17	1.12597e-14
GO:0042981	10	1	58.5446	regulation of apoptotic process	BP	1e-05	4.97589e-15	3.96262e-13
GO:0051092	10	1	58.5446	positive regulation of NF-kappaB transcription factor activity	BP	1e-05	4.97589e-15	3.96262e-13
GO:0097264	10	1	58.5446	self proteolysis	BP	1e-05	4.97589e-15	3.96262e-13
GO:0004662	10	1	58.5446	CAAX-protein geranylgeranyltransferase activity	MF	1e-05	4.97589e-15	3.96262e-13
GO:0009037	10	1	58.5446	tyrosine-based site-specific recombinase activity	MF	1e-05	4.97589e-15	3.96262e-13
GO:0015918	8	1	46.8357	sterol transport	BP	1e-05	1.5418e-11	1.03894e-09
GO:0043065	8	1	46.8357	positive regulation of apoptotic process	BP	1e-05	1.5418e-11	1.03894e-09
GO:0009312	7	1	40.9812	oligosaccharide biosynthetic process	BP	1e-05	7.24141e-10	3.96467e-08
GO:0050702	7	1	40.9812	interleukin-1 beta secretion	BP	1e-05	7.24141e-10	3.96467e-08
GO:0003726	7	1	40.9812	double-stranded RNA adenosine deaminase activity	MF	1e-05	7.24141e-10	3.96467e-08
GO:0008234	14	9	9.10693	cysteine-type peptidase activity	MF	9e-05	1.12543e-09	5.79927e-08
GO:0002218	6	1	35.1267	activation of innate immune response	BP	1e-05	2.97784e-08	1.24218e-06
GO:0072321	6	1	35.1267	chaperone-mediated protein transport	BP	1e-05	2.97784e-08	1.24218e-06
GO:0098004	6	1	35.1267	virus tail fiber assembly	BP	1e-05	2.97784e-08	1.24218e-06
GO:0047206	6	1	35.1267	UDP-N-acetylmuramoylpentapeptide-lysine N6-alanyltransferase activity	MF	1e-05	2.97784e-08	1.24218e-06
GO:0006310	93	302	1.80286	DNA recombination	BP	0.00302	1.30506e-07	5.1965e-06
GO:0050830	5	1	29.2723	defense response to Gram-positive bacterium	BP	1e-05	1.05065e-06	3.68147e-05
GO:0000014	5	1	29.2723	single-stranded DNA endodeoxyribonuclease activity	MF	1e-05	1.05065e-06	3.68147e-05
GO:0050043	5	1	29.2723	lactate racemase activity	MF	1e-05	1.05065e-06	3.68147e-05
GO:0007186	4	1	23.4178	G-protein coupled receptor signaling pathway	BP	1e-05	3.09406e-05	0.000752887
GO:0050715	4	1	23.4178	positive regulation of cytokine secretion	BP	1e-05	3.09406e-05	0.000752887
GO:0051713	4	1	23.4178	negative regulation of cytolysis in other organism	BP	1e-05	3.09406e-05	0.000752887
GO:0060311	4	1	23.4178	negative regulation of elastin catabolic process	BP	1e-05	3.09406e-05	0.000752887
GO:0070837	4	1	23.4178	dehydroascorbic acid transport	BP	1e-05	3.09406e-05	0.000752887
GO:1901224	4	1	23.4178	positive regulation of NIK/NF-kappaB signaling	BP	1e-05	3.09406e-05	0.000752887
GO:0008131	4	1	23.4178	primary amine oxidase activity	MF	1e-05	3.09406e-05	0.000752887
GO:0008375	4	1	23.4178	acetylglucosaminyltransferase activity	MF	1e-05	3.09406e-05	0.000752887
GO:0034979	4	1	23.4178	NAD-dependent protein deacetylase activity	MF	1e-05	3.09406e-05	0.000752887
GO:0070530	4	1	23.4178	K63-linked polyubiquitin modification-dependent protein binding	MF	1e-05	3.09406e-05	0.000752887
GO:0102710	4	1	23.4178	D-inositol-3-phosphate glycosyltransferase activity	MF	1e-05	3.09406e-05	0.000752887
GO:2000143	15	25	3.51267	negative regulation of DNA-templated transcription, initiation	BP	0.00025	4.13161e-05	0.000978186
GO:1900192	5	3	9.75743	positive regulation of single-species biofilm formation	BP	3e-05	0.00019253	0.00443832
GO:2000146	4	2	11.7089	negative regulation of cell motility	BP	2e-05	0.000432349	0.00946843
GO:0035438	4	2	11.7089	cyclic-di-GMP binding	MF	2e-05	0.000432349	0.00946843
GO:0043642	3	1	17.5634	novobiocin biosynthetic process	BP	1e-05	0.000731013	0.0123148
GO:0050796	3	1	17.5634	regulation of insulin secretion	BP	1e-05	0.000731013	0.0123148
GO:0050829	3	1	17.5634	defense response to Gram-negative bacterium	BP	1e-05	0.000731013	0.0123148
GO:0050832	3	1	17.5634	defense response to fungus	BP	1e-05	0.000731013	0.0123148
GO:0071139	3	1	17.5634	resolution of recombination intermediates	BP	1e-05	0.000731013	0.0123148
GO:0003713	3	1	17.5634	transcription coactivator activity	MF	1e-05	0.000731013	0.0123148
GO:0004623	3	1	17.5634	phospholipase A2 activity	MF	1e-05	0.000731013	0.0123148
GO:0004896	3	1	17.5634	cytokine receptor activity	MF	1e-05	0.000731013	0.0123148
GO:0017136	3	1	17.5634	NAD-dependent histone deacetylase activity	MF	1e-05	0.000731013	0.0123148
GO:0022885	3	1	17.5634	bacteriocin transmembrane transporter activity	MF	1e-05	0.000731013	0.0123148
GO:0030515	3	1	17.5634	snoRNA binding	MF	1e-05	0.000731013	0.0123148
GO:0061133	3	1	17.5634	endopeptidase activator activity	MF	1e-05	0.000731013	0.0123148
GO:0043565	158	723	1.2794	sequence-specific DNA binding	MF	0.00723	0.00154149	0.0254783
GO:0035672	4	3	7.80594	oligopeptide transmembrane transport	BP	3e-05	0.00191312	0.0288947
GO:0004363	4	3	7.80594	glutathione synthase activity	MF	3e-05	0.00191312	0.0288947
GO:0015333	4	3	7.80594	peptide:proton symporter activity	MF	3e-05	0.00191312	0.0288947
GO:0035673	4	3	7.80594	oligopeptide transmembrane transporter activity	MF	3e-05	0.00191312	0.0288947
GO:0043295	4	3	7.80594	glutathione binding	MF	3e-05	0.00191312	0.0288947
GO:0004672	12	27	2.60198	protein kinase activity	MF	0.00027	0.00291714	0.0433121
GO:0004622	7	11	3.72556	lysophospholipase activity	MF	0.00011	0.00324255	0.0473413
GO:0042742	15	40	2.19542	defense response to bacterium	BP	0.0004	0.00461537	0.0662797
GO:0044038	7	12	3.4151	cell wall macromolecule biosynthetic process	BP	0.00012	0.00515914	0.0728937
GO:0000077	2	1	11.7089	DNA damage checkpoint	BP	1e-05	0.013028	0.10728
GO:0000082	2	1	11.7089	G1/S transition of mitotic cell cycle	BP	1e-05	0.013028	0.10728
GO:0006582	2	1	11.7089	melanin metabolic process	BP	1e-05	0.013028	0.10728
GO:0006897	2	1	11.7089	endocytosis	BP	1e-05	0.013028	0.10728
GO:0007399	2	1	11.7089	nervous system development	BP	1e-05	0.013028	0.10728
GO:0007602	2	1	11.7089	phototransduction	BP	1e-05	0.013028	0.10728
GO:0008543	2	1	11.7089	fibroblast growth factor receptor signaling pathway	BP	1e-05	0.013028	0.10728
GO:0008608	2	1	11.7089	attachment of spindle microtubules to kinetochore	BP	1e-05	0.013028	0.10728
GO:0009615	2	1	11.7089	response to virus	BP	1e-05	0.013028	0.10728
GO:0010469	2	1	11.7089	regulation of signaling receptor activity	BP	1e-05	0.013028	0.10728
GO:0010827	2	1	11.7089	regulation of glucose transmembrane transport	BP	1e-05	0.013028	0.10728
GO:0017000	18	58	1.8169	antibiotic biosynthetic process	BP	0.00058	0.0131038	0.10728
GO:0021987	2	1	11.7089	cerebral cortex development	BP	1e-05	0.013028	0.10728
GO:0030855	2	1	11.7089	epithelial cell differentiation	BP	1e-05	0.013028	0.10728
GO:0032091	2	1	11.7089	negative regulation of protein binding	BP	1e-05	0.013028	0.10728
GO:0032496	2	1	11.7089	response to lipopolysaccharide	BP	1e-05	0.013028	0.10728
GO:0032868	2	1	11.7089	response to insulin	BP	1e-05	0.013028	0.10728
GO:0039657	2	1	11.7089	suppression by virus of host gene expression	BP	1e-05	0.013028	0.10728
GO:0042149	2	1	11.7089	cellular response to glucose starvation	BP	1e-05	0.013028	0.10728
GO:0044130	2	1	11.7089	negative regulation of growth of symbiont in host	BP	1e-05	0.013028	0.10728
GO:0048513	2	1	11.7089	animal organ development	BP	1e-05	0.013028	0.10728
GO:0051225	2	1	11.7089	spindle assembly	BP	1e-05	0.013028	0.10728
GO:0051345	2	1	11.7089	positive regulation of hydrolase activity	BP	1e-05	0.013028	0.10728
GO:0060964	2	1	11.7089	regulation of gene silencing by miRNA	BP	1e-05	0.013028	0.10728
GO:0071260	2	1	11.7089	cellular response to mechanical stimulus	BP	1e-05	0.013028	0.10728
GO:0090107	2	1	11.7089	regulation of high-density lipoprotein particle assembly	BP	1e-05	0.013028	0.10728
GO:0097194	2	1	11.7089	execution phase of apoptosis	BP	1e-05	0.013028	0.10728
GO:0099002	2	1	11.7089	viral genome ejection through host cell envelope, short tail mechanism	BP	1e-05	0.013028	0.10728
GO:0003950	2	1	11.7089	NAD+ ADP-ribosyltransferase activity	MF	1e-05	0.013028	0.10728
GO:0004174	2	1	11.7089	electron-transferring-flavoprotein dehydrogenase activity	MF	1e-05	0.013028	0.10728
GO:0004735	2	1	11.7089	pyrroline-5-carboxylate reductase activity	MF	1e-05	0.013028	0.10728
GO:0004769	2	1	11.7089	steroid delta-isomerase activity	MF	1e-05	0.013028	0.10728
GO:0008017	2	1	11.7089	microtubule binding	MF	1e-05	0.013028	0.10728
GO:0008476	2	1	11.7089	protein-tyrosine sulfotransferase activity	MF	1e-05	0.013028	0.10728
GO:0008806	2	1	11.7089	carboxymethylenebutenolidase activity	MF	1e-05	0.013028	0.10728
GO:0016423	2	1	11.7089	tRNA (guanine) methyltransferase activity	MF	1e-05	0.013028	0.10728
GO:0018024	2	1	11.7089	histone-lysine N-methyltransferase activity	MF	1e-05	0.013028	0.10728
GO:0030411	2	1	11.7089	scytalone dehydratase activity	MF	1e-05	0.013028	0.10728
GO:0033999	2	1	11.7089	chondroitin B lyase activity	MF	1e-05	0.013028	0.10728
GO:0046564	2	1	11.7089	oxalate decarboxylase activity	MF	1e-05	0.013028	0.10728
GO:0047355	2	1	11.7089	CDP-glycerol glycerophosphotransferase activity	MF	1e-05	0.013028	0.10728
GO:0050525	2	1	11.7089	cutinase activity	MF	1e-05	0.013028	0.10728
GO:0061629	2	1	11.7089	RNA polymerase II sequence-specific DNA binding transcription factor binding	MF	1e-05	0.013028	0.10728
GO:0061630	2	1	11.7089	ubiquitin protein ligase activity	MF	1e-05	0.013028	0.10728
GO:0070008	2	1	11.7089	serine-type exopeptidase activity	MF	1e-05	0.013028	0.10728
GO:0018189	4	6	3.90297	pyrroloquinoline quinone biosynthetic process	BP	6e-05	0.0205466	0.160704
GO:0035235	4	6	3.90297	ionotropic glutamate receptor signaling pathway	BP	6e-05	0.0205466	0.160704
GO:0015648	4	6	3.90297	lipid-linked peptidoglycan transporter activity	MF	6e-05	0.0205466	0.160704
GO:0036054	5	9	3.25248	protein-malonyllysine demalonylase activity	MF	9e-05	0.0203804	0.160704
GO:0036055	5	9	3.25248	protein-succinyllysine desuccinylase activity	MF	9e-05	0.0203804	0.160704
GO:0099001	19	67	1.66022	viral genome ejection through host cell envelope, long flexible tail mechanism	BP	0.00067	0.0250536	0.194221
GO:0000054	1	1	5.85446	ribosomal subunit export from nucleus	BP	1e-05	0.157019	0.322128
GO:0000060	1	1	5.85446	protein import into nucleus, translocation	BP	1e-05	0.157019	0.322128
GO:0000097	1	1	5.85446	sulfur amino acid biosynthetic process	BP	1e-05	0.157019	0.322128
GO:0000387	1	1	5.85446	spliceosomal snRNP assembly	BP	1e-05	0.157019	0.322128
GO:0000972	1	1	5.85446	transcription-dependent tethering of RNA polymerase II gene DNA at nuclear periphery	BP	1e-05	0.157019	0.322128
GO:0001756	1	1	5.85446	somitogenesis	BP	1e-05	0.157019	0.322128
GO:0002090	1	1	5.85446	regulation of receptor internalization	BP	1e-05	0.157019	0.322128
GO:0002149	1	1	5.85446	hypochlorous acid biosynthetic process	BP	1e-05	0.157019	0.322128
GO:0002221	1	1	5.85446	pattern recognition receptor signaling pathway	BP	1e-05	0.157019	0.322128
GO:0002790	1	1	5.85446	peptide secretion	BP	1e-05	0.157019	0.322128
GO:0006266	1	1	5.85446	DNA ligation	BP	1e-05	0.157019	0.322128
GO:0006293	1	1	5.85446	nucleotide-excision repair, preincision complex stabilization	BP	1e-05	0.157019	0.322128
GO:0006406	1	1	5.85446	mRNA export from nucleus	BP	1e-05	0.157019	0.322128
GO:0006407	1	1	5.85446	rRNA export from nucleus	BP	1e-05	0.157019	0.322128
GO:0006480	1	1	5.85446	N-terminal protein amino acid methylation	BP	1e-05	0.157019	0.322128
GO:0006493	1	1	5.85446	protein O-linked glycosylation	BP	1e-05	0.157019	0.322128
GO:0006516	1	1	5.85446	glycoprotein catabolic process	BP	1e-05	0.157019	0.322128
GO:0006644	2	4	2.92723	phospholipid metabolic process	BP	4e-05	0.149998	0.322128
GO:0006656	1	1	5.85446	phosphatidylcholine biosynthetic process	BP	1e-05	0.157019	0.322128
GO:0006672	1	1	5.85446	ceramide metabolic process	BP	1e-05	0.157019	0.322128
GO:0006685	1	1	5.85446	sphingomyelin catabolic process	BP	1e-05	0.157019	0.322128
GO:0006718	1	1	5.85446	juvenile hormone biosynthetic process	BP	1e-05	0.157019	0.322128
GO:0006869	17	71	1.40177	lipid transport	BP	0.00071	0.108283	0.322128
GO:0006958	1	1	5.85446	complement activation, classical pathway	BP	1e-05	0.157019	0.322128
GO:0007050	1	1	5.85446	cell cycle arrest	BP	1e-05	0.157019	0.322128
GO:0007052	1	1	5.85446	mitotic spindle organization	BP	1e-05	0.157019	0.322128
GO:0007064	1	1	5.85446	mitotic sister chromatid cohesion	BP	1e-05	0.157019	0.322128
GO:0007088	1	1	5.85446	regulation of mitotic nuclear division	BP	1e-05	0.157019	0.322128
GO:0007169	1	1	5.85446	transmembrane receptor protein tyrosine kinase signaling pathway	BP	1e-05	0.157019	0.322128
GO:0007219	1	1	5.85446	Notch signaling pathway	BP	1e-05	0.157019	0.322128
GO:0007369	1	1	5.85446	gastrulation	BP	1e-05	0.157019	0.322128
GO:0007411	1	1	5.85446	axon guidance	BP	1e-05	0.157019	0.322128
GO:0007420	1	1	5.85446	brain development	BP	1e-05	0.157019	0.322128
GO:0007507	1	1	5.85446	heart development	BP	1e-05	0.157019	0.322128
GO:0007557	1	1	5.85446	regulation of juvenile hormone biosynthetic process	BP	1e-05	0.157019	0.322128
GO:0007595	1	1	5.85446	lactation	BP	1e-05	0.157019	0.322128
GO:0008016	1	1	5.85446	regulation of heart contraction	BP	1e-05	0.157019	0.322128
GO:0008053	1	1	5.85446	mitochondrial fusion	BP	1e-05	0.157019	0.322128
GO:0008285	1	1	5.85446	negative regulation of cell proliferation	BP	1e-05	0.157019	0.322128
GO:0008340	1	1	5.85446	determination of adult lifespan	BP	1e-05	0.157019	0.322128
GO:0008361	1	1	5.85446	regulation of cell size	BP	1e-05	0.157019	0.322128
GO:0008593	1	1	5.85446	regulation of Notch signaling pathway	BP	1e-05	0.157019	0.322128
GO:0008637	1	1	5.85446	apoptotic mitochondrial changes	BP	1e-05	0.157019	0.322128
GO:0009074	1	1	5.85446	aromatic amino acid family catabolic process	BP	1e-05	0.157019	0.322128
GO:0009235	1	1	5.85446	cobalamin metabolic process	BP	1e-05	0.157019	0.322128
GO:0009738	1	1	5.85446	abscisic acid-activated signaling pathway	BP	1e-05	0.157019	0.322128
GO:0009767	1	1	5.85446	photosynthetic electron transport chain	BP	1e-05	0.157019	0.322128
GO:0009773	1	1	5.85446	photosynthetic electron transport in photosystem I	BP	1e-05	0.157019	0.322128
GO:0009792	1	1	5.85446	embryo development ending in birth or egg hatching	BP	1e-05	0.157019	0.322128
GO:0009890	1	1	5.85446	negative regulation of biosynthetic process	BP	1e-05	0.157019	0.322128
GO:0010043	3	6	2.92723	response to zinc ion	BP	6e-05	0.084925	0.322128
GO:0010044	1	1	5.85446	response to aluminum ion	BP	1e-05	0.157019	0.322128
GO:0010045	1	1	5.85446	response to nickel cation	BP	1e-05	0.157019	0.322128
GO:0010106	1	1	5.85446	cellular response to iron ion starvation	BP	1e-05	0.157019	0.322128
GO:0010266	1	1	5.85446	response to vitamin B1	BP	1e-05	0.157019	0.322128
GO:0010459	1	1	5.85446	negative regulation of heart rate	BP	1e-05	0.157019	0.322128
GO:0010470	1	1	5.85446	regulation of gastrulation	BP	1e-05	0.157019	0.322128
GO:0010508	1	1	5.85446	positive regulation of autophagy	BP	1e-05	0.157019	0.322128
GO:0010529	1	1	5.85446	negative regulation of transposition	BP	1e-05	0.157019	0.322128
GO:0010634	1	1	5.85446	positive regulation of epithelial cell migration	BP	1e-05	0.157019	0.322128
GO:0010745	1	1	5.85446	negative regulation of macrophage derived foam cell differentiation	BP	1e-05	0.157019	0.322128
GO:0010807	1	1	5.85446	regulation of synaptic vesicle priming	BP	1e-05	0.157019	0.322128
GO:0010873	1	1	5.85446	positive regulation of cholesterol esterification	BP	1e-05	0.157019	0.322128
GO:0010880	1	1	5.85446	regulation of release of sequestered calcium ion into cytosol by sarcoplasmic reticulum	BP	1e-05	0.157019	0.322128
GO:0010887	1	1	5.85446	negative regulation of cholesterol storage	BP	1e-05	0.157019	0.322128
GO:0016055	1	1	5.85446	Wnt signaling pathway	BP	1e-05	0.157019	0.322128
GO:0016082	1	1	5.85446	synaptic vesicle priming	BP	1e-05	0.157019	0.322128
GO:0016197	1	1	5.85446	endosomal transport	BP	1e-05	0.157019	0.322128
GO:0016525	1	1	5.85446	negative regulation of angiogenesis	BP	1e-05	0.157019	0.322128
GO:0017157	1	1	5.85446	regulation of exocytosis	BP	1e-05	0.157019	0.322128
GO:0018966	1	1	5.85446	styrene metabolic process	BP	1e-05	0.157019	0.322128
GO:0018991	1	1	5.85446	oviposition	BP	1e-05	0.157019	0.322128
GO:0019069	1	1	5.85446	viral capsid assembly	BP	1e-05	0.157019	0.322128
GO:0019072	1	1	5.85446	viral genome packaging	BP	1e-05	0.157019	0.322128
GO:0019216	1	1	5.85446	regulation of lipid metabolic process	BP	1e-05	0.157019	0.322128
GO:0019396	1	1	5.85446	gallate catabolic process	BP	1e-05	0.157019	0.322128
GO:0019730	1	1	5.85446	antimicrobial humoral response	BP	1e-05	0.157019	0.322128
GO:0019761	1	1	5.85446	glucosinolate biosynthetic process	BP	1e-05	0.157019	0.322128
GO:0019886	1	1	5.85446	antigen processing and presentation of exogenous peptide antigen via MHC class II	BP	1e-05	0.157019	0.322128
GO:0030036	1	1	5.85446	actin cytoskeleton organization	BP	1e-05	0.157019	0.322128
GO:0030211	1	1	5.85446	heparin catabolic process	BP	1e-05	0.157019	0.322128
GO:0030389	1	1	5.85446	fructosamine metabolic process	BP	1e-05	0.157019	0.322128
GO:0030416	1	1	5.85446	methylamine metabolic process	BP	1e-05	0.157019	0.322128
GO:0030512	1	1	5.85446	negative regulation of transforming growth factor beta receptor signaling pathway	BP	1e-05	0.157019	0.322128
GO:0030968	1	1	5.85446	endoplasmic reticulum unfolded protein response	BP	1e-05	0.157019	0.322128
GO:0031175	1	1	5.85446	neuron projection development	BP	1e-05	0.157019	0.322128
GO:0031334	1	1	5.85446	positive regulation of protein complex assembly	BP	1e-05	0.157019	0.322128
GO:0031453	1	1	5.85446	positive regulation of heterochromatin assembly	BP	1e-05	0.157019	0.322128
GO:0031669	1	1	5.85446	cellular response to nutrient levels	BP	1e-05	0.157019	0.322128
GO:0031943	1	1	5.85446	regulation of glucocorticoid metabolic process	BP	1e-05	0.157019	0.322128
GO:0032025	1	1	5.85446	response to cobalt ion	BP	1e-05	0.157019	0.322128
GO:0032094	1	1	5.85446	response to food	BP	1e-05	0.157019	0.322128
GO:0032456	1	1	5.85446	endocytic recycling	BP	1e-05	0.157019	0.322128
GO:0032499	1	1	5.85446	detection of peptidoglycan	BP	1e-05	0.157019	0.322128
GO:0032700	1	1	5.85446	negative regulation of interleukin-17 production	BP	1e-05	0.157019	0.322128
GO:0032735	1	1	5.85446	positive regulation of interleukin-12 production	BP	1e-05	0.157019	0.322128
GO:0032747	1	1	5.85446	positive regulation of interleukin-23 production	BP	1e-05	0.157019	0.322128
GO:0032827	1	1	5.85446	negative regulation of natural killer cell differentiation involved in immune response	BP	1e-05	0.157019	0.322128
GO:0032834	1	1	5.85446	positive regulation of CD4-positive, CD25-positive, alpha-beta regulatory T cell differentiation involved in immune response	BP	1e-05	0.157019	0.322128
GO:0033050	1	1	5.85446	clavulanic acid biosynthetic process	BP	1e-05	0.157019	0.322128
GO:0033160	1	1	5.85446	positive regulation of protein import into nucleus, translocation	BP	1e-05	0.157019	0.322128
GO:0033197	1	1	5.85446	response to vitamin E	BP	1e-05	0.157019	0.322128
GO:0033252	1	1	5.85446	regulation of beta-lactamase activity	BP	1e-05	0.157019	0.322128
GO:0033314	1	1	5.85446	mitotic DNA replication checkpoint	BP	1e-05	0.157019	0.322128
GO:0033494	1	1	5.85446	ferulate metabolic process	BP	1e-05	0.157019	0.322128
GO:0033561	1	1	5.85446	regulation of water loss via skin	BP	1e-05	0.157019	0.322128
GO:0033574	1	1	5.85446	response to testosterone	BP	1e-05	0.157019	0.322128
GO:0033762	1	1	5.85446	response to glucagon	BP	1e-05	0.157019	0.322128
GO:0034122	1	1	5.85446	negative regulation of toll-like receptor signaling pathway	BP	1e-05	0.157019	0.322128
GO:0034372	1	1	5.85446	very-low-density lipoprotein particle remodeling	BP	1e-05	0.157019	0.322128
GO:0034374	1	1	5.85446	low-density lipoprotein particle remodeling	BP	1e-05	0.157019	0.322128
GO:0034375	1	1	5.85446	high-density lipoprotein particle remodeling	BP	1e-05	0.157019	0.322128
GO:0034379	1	1	5.85446	very-low-density lipoprotein particle assembly	BP	1e-05	0.157019	0.322128
GO:0034380	1	1	5.85446	high-density lipoprotein particle assembly	BP	1e-05	0.157019	0.322128
GO:0034436	1	1	5.85446	glycoprotein transport	BP	1e-05	0.157019	0.322128
GO:0034612	1	1	5.85446	response to tumor necrosis factor	BP	1e-05	0.157019	0.322128
GO:0034638	1	1	5.85446	phosphatidylcholine catabolic process	BP	1e-05	0.157019	0.322128
GO:0034765	1	1	5.85446	regulation of ion transmembrane transport	BP	1e-05	0.157019	0.322128
GO:0035385	1	1	5.85446	Roundabout signaling pathway	BP	1e-05	0.157019	0.322128
GO:0035494	1	1	5.85446	SNARE complex disassembly	BP	1e-05	0.157019	0.322128
GO:0035722	1	1	5.85446	interleukin-12-mediated signaling pathway	BP	1e-05	0.157019	0.322128
GO:0038027	1	1	5.85446	apolipoprotein A-I-mediated signaling pathway	BP	1e-05	0.157019	0.322128
GO:0038161	1	1	5.85446	prolactin signaling pathway	BP	1e-05	0.157019	0.322128
GO:0042157	1	1	5.85446	lipoprotein metabolic process	BP	1e-05	0.157019	0.322128
GO:0042168	1	1	5.85446	heme metabolic process	BP	1e-05	0.157019	0.322128
GO:0042372	1	1	5.85446	phylloquinone biosynthetic process	BP	1e-05	0.157019	0.322128
GO:0042412	1	1	5.85446	taurine biosynthetic process	BP	1e-05	0.157019	0.322128
GO:0042545	1	1	5.85446	cell wall modification	BP	1e-05	0.157019	0.322128
GO:0042997	1	1	5.85446	negative regulation of Golgi to plasma membrane protein transport	BP	1e-05	0.157019	0.322128
GO:0043066	1	1	5.85446	negative regulation of apoptotic process	BP	1e-05	0.157019	0.322128
GO:0044001	1	1	5.85446	migration in host	BP	1e-05	0.157019	0.322128
GO:0045071	1	1	5.85446	negative regulation of viral genome replication	BP	1e-05	0.157019	0.322128
GO:0045297	1	1	5.85446	post-mating behavior	BP	1e-05	0.157019	0.322128
GO:0045332	1	1	5.85446	phospholipid translocation	BP	1e-05	0.157019	0.322128
GO:0045428	1	1	5.85446	regulation of nitric oxide biosynthetic process	BP	1e-05	0.157019	0.322128
GO:0045429	1	1	5.85446	positive regulation of nitric oxide biosynthetic process	BP	1e-05	0.157019	0.322128
GO:0045434	1	1	5.85446	negative regulation of female receptivity, post-mating	BP	1e-05	0.157019	0.322128
GO:0045540	1	1	5.85446	regulation of cholesterol biosynthetic process	BP	1e-05	0.157019	0.322128
GO:0045747	1	1	5.85446	positive regulation of Notch signaling pathway	BP	1e-05	0.157019	0.322128
GO:0045807	1	1	5.85446	positive regulation of endocytosis	BP	1e-05	0.157019	0.322128
GO:0045815	1	1	5.85446	positive regulation of gene expression, epigenetic	BP	1e-05	0.157019	0.322128
GO:0045822	1	1	5.85446	negative regulation of heart contraction	BP	1e-05	0.157019	0.322128
GO:0045824	1	1	5.85446	negative regulation of innate immune response	BP	1e-05	0.157019	0.322128
GO:0046140	1	1	5.85446	corrin biosynthetic process	BP	1e-05	0.157019	0.322128
GO:0046265	1	1	5.85446	thiocyanate catabolic process	BP	1e-05	0.157019	0.322128
GO:0046281	1	1	5.85446	cinnamic acid catabolic process	BP	1e-05	0.157019	0.322128
GO:0046294	1	1	5.85446	formaldehyde catabolic process	BP	1e-05	0.157019	0.322128
GO:0046466	1	1	5.85446	membrane lipid catabolic process	BP	1e-05	0.157019	0.322128
GO:0046662	1	1	5.85446	regulation of oviposition	BP	1e-05	0.157019	0.322128
GO:0046716	1	1	5.85446	muscle cell cellular homeostasis	BP	1e-05	0.157019	0.322128
GO:0048042	1	1	5.85446	regulation of post-mating oviposition	BP	1e-05	0.157019	0.322128
GO:0048318	1	1	5.85446	axial mesoderm development	BP	1e-05	0.157019	0.322128
GO:0048339	1	1	5.85446	paraxial mesoderm development	BP	1e-05	0.157019	0.322128
GO:0048477	1	1	5.85446	oogenesis	BP	1e-05	0.157019	0.322128
GO:0048598	1	1	5.85446	embryonic morphogenesis	BP	1e-05	0.157019	0.322128
GO:0048662	1	1	5.85446	negative regulation of smooth muscle cell proliferation	BP	1e-05	0.157019	0.322128
GO:0048675	1	1	5.85446	axon extension	BP	1e-05	0.157019	0.322128
GO:0048733	1	1	5.85446	sebaceous gland development	BP	1e-05	0.157019	0.322128
GO:0048738	1	1	5.85446	cardiac muscle tissue development	BP	1e-05	0.157019	0.322128
GO:0050684	1	1	5.85446	regulation of mRNA processing	BP	1e-05	0.157019	0.322128
GO:0050690	1	1	5.85446	regulation of defense response to virus by virus	BP	1e-05	0.157019	0.322128
GO:0050707	1	1	5.85446	regulation of cytokine secretion	BP	1e-05	0.157019	0.322128
GO:0050728	1	1	5.85446	negative regulation of inflammatory response	BP	1e-05	0.157019	0.322128
GO:0050872	1	1	5.85446	white fat cell differentiation	BP	1e-05	0.157019	0.322128
GO:0050873	1	1	5.85446	brown fat cell differentiation	BP	1e-05	0.157019	0.322128
GO:0050900	1	1	5.85446	leukocyte migration	BP	1e-05	0.157019	0.322128
GO:0050910	1	1	5.85446	detection of mechanical stimulus involved in sensory perception of sound	BP	1e-05	0.157019	0.322128
GO:0050999	1	1	5.85446	regulation of nitric-oxide synthase activity	BP	1e-05	0.157019	0.322128
GO:0051044	1	1	5.85446	positive regulation of membrane protein ectodomain proteolysis	BP	1e-05	0.157019	0.322128
GO:0051591	1	1	5.85446	response to cAMP	BP	1e-05	0.157019	0.322128
GO:0051604	9	31	1.69968	protein maturation	BP	0.00031	0.0890375	0.322128
GO:0051712	1	1	5.85446	positive regulation of killing of cells of other organism	BP	1e-05	0.157019	0.322128
GO:0051926	1	1	5.85446	negative regulation of calcium ion transport	BP	1e-05	0.157019	0.322128
GO:0055088	1	1	5.85446	lipid homeostasis	BP	1e-05	0.157019	0.322128
GO:0055108	1	1	5.85446	Golgi to transport vesicle transport	BP	1e-05	0.157019	0.322128
GO:0060088	1	1	5.85446	auditory receptor cell stereocilium organization	BP	1e-05	0.157019	0.322128
GO:0060155	1	1	5.85446	platelet dense granule organization	BP	1e-05	0.157019	0.322128
GO:0060236	1	1	5.85446	regulation of mitotic spindle organization	BP	1e-05	0.157019	0.322128
GO:0060292	1	1	5.85446	long term synaptic depression	BP	1e-05	0.157019	0.322128
GO:0060314	1	1	5.85446	regulation of ryanodine-sensitive calcium-release channel activity	BP	1e-05	0.157019	0.322128
GO:0060333	1	1	5.85446	interferon-gamma-mediated signaling pathway	BP	1e-05	0.157019	0.322128
GO:0060337	1	1	5.85446	type I interferon signaling pathway	BP	1e-05	0.157019	0.322128
GO:0060552	1	1	5.85446	positive regulation of fructose 1,6-bisphosphate metabolic process	BP	1e-05	0.157019	0.322128
GO:0060557	1	1	5.85446	positive regulation of vitamin D biosynthetic process	BP	1e-05	0.157019	0.322128
GO:0060559	1	1	5.85446	positive regulation of calcidiol 1-monooxygenase activity	BP	1e-05	0.157019	0.322128
GO:0060999	1	1	5.85446	positive regulation of dendritic spine development	BP	1e-05	0.157019	0.322128
GO:0061059	1	1	5.85446	positive regulation of peptidoglycan recognition protein signaling pathway	BP	1e-05	0.157019	0.322128
GO:0070142	1	1	5.85446	synaptic vesicle budding	BP	1e-05	0.157019	0.322128
GO:0070541	1	1	5.85446	response to platinum ion	BP	1e-05	0.157019	0.322128
GO:0071222	1	1	5.85446	cellular response to lipopolysaccharide	BP	1e-05	0.157019	0.322128
GO:0071300	1	1	5.85446	cellular response to retinoic acid	BP	1e-05	0.157019	0.322128
GO:0071407	1	1	5.85446	cellular response to organic cyclic compound	BP	1e-05	0.157019	0.322128
GO:0071731	8	27	1.73465	response to nitric oxide	BP	0.00027	0.0960577	0.322128
GO:0072358	1	1	5.85446	cardiovascular system development	BP	1e-05	0.157019	0.322128
GO:0086004	1	1	5.85446	regulation of cardiac muscle cell contraction	BP	1e-05	0.157019	0.322128
GO:0086023	1	1	5.85446	adenylate cyclase-activating adrenergic receptor signaling pathway involved in heart process	BP	1e-05	0.157019	0.322128
GO:0090035	1	1	5.85446	positive regulation of chaperone-mediated protein complex assembly	BP	1e-05	0.157019	0.322128
GO:0097061	1	1	5.85446	dendritic spine organization	BP	1e-05	0.157019	0.322128
GO:0097191	1	1	5.85446	extrinsic apoptotic signaling pathway	BP	1e-05	0.157019	0.322128
GO:0097320	1	1	5.85446	plasma membrane tubulation	BP	1e-05	0.157019	0.322128
GO:0097466	1	1	5.85446	ubiquitin-dependent glycoprotein ERAD pathway	BP	1e-05	0.157019	0.322128
GO:0098974	1	1	5.85446	postsynaptic actin cytoskeleton organization	BP	1e-05	0.157019	0.322128
GO:1901020	1	1	5.85446	negative regulation of calcium ion transmembrane transporter activity	BP	1e-05	0.157019	0.322128
GO:1901077	1	1	5.85446	regulation of relaxation of muscle	BP	1e-05	0.157019	0.322128
GO:1901741	1	1	5.85446	positive regulation of myoblast fusion	BP	1e-05	0.157019	0.322128
GO:1901766	1	1	5.85446	phosphinothricin biosynthetic process	BP	1e-05	0.157019	0.322128
GO:1901877	1	1	5.85446	negative regulation of calcium ion binding	BP	1e-05	0.157019	0.322128
GO:1901990	1	1	5.85446	regulation of mitotic cell cycle phase transition	BP	1e-05	0.157019	0.322128
GO:1902081	1	1	5.85446	negative regulation of calcium ion import into sarcoplasmic reticulum	BP	1e-05	0.157019	0.322128
GO:1902209	2	4	2.92723	negative regulation of bacterial-type flagellum assembly	BP	4e-05	0.149998	0.322128
GO:1902307	1	1	5.85446	positive regulation of sodium ion transmembrane transport	BP	1e-05	0.157019	0.322128
GO:1902742	1	1	5.85446	apoptotic process involved in development	BP	1e-05	0.157019	0.322128
GO:1902824	1	1	5.85446	positive regulation of late endosome to lysosome transport	BP	1e-05	0.157019	0.322128
GO:1902953	1	1	5.85446	positive regulation of ER to Golgi vesicle-mediated transport	BP	1e-05	0.157019	0.322128
GO:1903725	1	1	5.85446	regulation of phospholipid metabolic process	BP	1e-05	0.157019	0.322128
GO:1904747	1	1	5.85446	positive regulation of apoptotic process involved in development	BP	1e-05	0.157019	0.322128
GO:1905808	1	1	5.85446	positive regulation of synapse disassembly	BP	1e-05	0.157019	0.322128
GO:1990349	1	1	5.85446	gap junction-mediated intercellular transport	BP	1e-05	0.157019	0.322128
GO:1990386	1	1	5.85446	mitotic cleavage furrow ingression	BP	1e-05	0.157019	0.322128
GO:2000309	1	1	5.85446	positive regulation of tumor necrosis factor (ligand) superfamily member 11 production	BP	1e-05	0.157019	0.322128
GO:2001137	1	1	5.85446	positive regulation of endocytic recycling	BP	1e-05	0.157019	0.322128
GO:0000224	1	1	5.85446	peptide-N4-(N-acetyl-beta-glucosaminyl)asparagine amidase activity	MF	1e-05	0.157019	0.322128
GO:0001069	1	1	5.85446	regulatory region RNA binding	MF	1e-05	0.157019	0.322128
GO:0001716	1	1	5.85446	L-amino-acid oxidase activity	MF	1e-05	0.157019	0.322128
GO:0003689	1	1	5.85446	DNA clamp loader activity	MF	1e-05	0.157019	0.322128
GO:0003847	1	1	5.85446	1-alkyl-2-acetylglycerophosphocholine esterase activity	MF	1e-05	0.157019	0.322128
GO:0003972	1	1	5.85446	RNA ligase (ATP) activity	MF	1e-05	0.157019	0.322128
GO:0003997	1	1	5.85446	acyl-CoA oxidase activity	MF	1e-05	0.157019	0.322128
GO:0004000	2	4	2.92723	adenosine deaminase activity	MF	4e-05	0.149998	0.322128
GO:0004014	1	1	5.85446	adenosylmethionine decarboxylase activity	MF	1e-05	0.157019	0.322128
GO:0004066	4	8	2.92723	asparagine synthase (glutamine-hydrolyzing) activity	MF	8e-05	0.0500104	0.322128
GO:0004536	5	14	2.09088	deoxyribonuclease activity	MF	0.00014	0.0947716	0.322128
GO:0004564	1	1	5.85446	beta-fructofuranosidase activity	MF	1e-05	0.157019	0.322128
GO:0004597	1	1	5.85446	peptide-aspartate beta-dioxygenase activity	MF	1e-05	0.157019	0.322128
GO:0004602	1	1	5.85446	glutathione peroxidase activity	MF	1e-05	0.157019	0.322128
GO:0004683	1	1	5.85446	calmodulin-dependent protein kinase activity	MF	1e-05	0.157019	0.322128
GO:0004714	1	1	5.85446	transmembrane receptor protein tyrosine kinase activity	MF	1e-05	0.157019	0.322128
GO:0004715	1	1	5.85446	non-membrane spanning protein tyrosine kinase activity	MF	1e-05	0.157019	0.322128
GO:0004726	1	1	5.85446	non-membrane spanning protein tyrosine phosphatase activity	MF	1e-05	0.157019	0.322128
GO:0004828	1	1	5.85446	serine-tRNA ligase activity	MF	1e-05	0.157019	0.322128
GO:0004864	1	1	5.85446	protein phosphatase inhibitor activity	MF	1e-05	0.157019	0.322128
GO:0004866	2	2	5.85446	endopeptidase inhibitor activity	MF	2e-05	0.0466188	0.322128
GO:0004930	3	6	2.92723	G-protein coupled receptor activity	MF	6e-05	0.084925	0.322128
GO:0005125	1	1	5.85446	cytokine activity	MF	1e-05	0.157019	0.322128
GO:0005133	1	1	5.85446	interferon-gamma receptor binding	MF	1e-05	0.157019	0.322128
GO:0005179	1	1	5.85446	hormone activity	MF	1e-05	0.157019	0.322128
GO:0005244	1	1	5.85446	voltage-gated ion channel activity	MF	1e-05	0.157019	0.322128
GO:0008035	1	1	5.85446	high-density lipoprotein particle binding	MF	1e-05	0.157019	0.322128
GO:0008135	1	1	5.85446	translation factor activity, RNA binding	MF	1e-05	0.157019	0.322128
GO:0008171	4	8	2.92723	O-methyltransferase activity	MF	8e-05	0.0500104	0.322128
GO:0008353	1	1	5.85446	RNA polymerase II carboxy-terminal domain kinase activity	MF	1e-05	0.157019	0.322128
GO:0008420	1	1	5.85446	CTD phosphatase activity	MF	1e-05	0.157019	0.322128
GO:0008474	1	1	5.85446	palmitoyl-(protein) hydrolase activity	MF	1e-05	0.157019	0.322128
GO:0008777	1	1	5.85446	acetylornithine deacetylase activity	MF	1e-05	0.157019	0.322128
GO:0008880	1	1	5.85446	glucuronate isomerase activity	MF	1e-05	0.157019	0.322128
GO:0009882	1	1	5.85446	blue light photoreceptor activity	MF	1e-05	0.157019	0.322128
GO:0010333	1	1	5.85446	terpene synthase activity	MF	1e-05	0.157019	0.322128
GO:0015021	1	1	5.85446	heparin-sulfate lyase activity	MF	1e-05	0.157019	0.322128
GO:0015103	1	1	5.85446	inorganic anion transmembrane transporter activity	MF	1e-05	0.157019	0.322128
GO:0015558	1	1	5.85446	secondary active p-aminobenzoyl-glutamate transmembrane transporter activity	MF	1e-05	0.157019	0.322128
GO:0016505	1	1	5.85446	peptidase activator activity involved in apoptotic process	MF	1e-05	0.157019	0.322128
GO:0016844	1	1	5.85446	strictosidine synthase activity	MF	1e-05	0.157019	0.322128
GO:0016977	1	1	5.85446	chitosanase activity	MF	1e-05	0.157019	0.322128
GO:0016995	1	1	5.85446	cholesterol oxidase activity	MF	1e-05	0.157019	0.322128
GO:0017172	1	1	5.85446	cysteine dioxygenase activity	MF	1e-05	0.157019	0.322128
GO:0018738	1	1	5.85446	S-formylglutathione hydrolase activity	MF	1e-05	0.157019	0.322128
GO:0018760	1	1	5.85446	thiocyanate hydrolase activity	MF	1e-05	0.157019	0.322128
GO:0019151	1	1	5.85446	galactose 1-dehydrogenase activity	MF	1e-05	0.157019	0.322128
GO:0019903	1	1	5.85446	protein phosphatase binding	MF	1e-05	0.157019	0.322128
GO:0030570	1	1	5.85446	pectate lyase activity	MF	1e-05	0.157019	0.322128
GO:0030599	1	1	5.85446	pectinesterase activity	MF	1e-05	0.157019	0.322128
GO:0031267	1	1	5.85446	small GTPase binding	MF	1e-05	0.157019	0.322128
GO:0031625	1	1	5.85446	ubiquitin protein ligase binding	MF	1e-05	0.157019	0.322128
GO:0033729	1	1	5.85446	anthocyanidin reductase activity	MF	1e-05	0.157019	0.322128
GO:0033776	1	1	5.85446	phenylacetone monooxygenase activity	MF	1e-05	0.157019	0.322128
GO:0033916	1	1	5.85446	beta-agarase activity	MF	1e-05	0.157019	0.322128
GO:0034027	1	1	5.85446	(carboxyethyl)arginine beta-lactam-synthase activity	MF	1e-05	0.157019	0.322128
GO:0034188	1	1	5.85446	apolipoprotein A-I receptor activity	MF	1e-05	0.157019	0.322128
GO:0034459	1	1	5.85446	ATP-dependent 3'-5' RNA helicase activity	MF	1e-05	0.157019	0.322128
GO:0035251	1	1	5.85446	UDP-glucosyltransferase activity	MF	1e-05	0.157019	0.322128
GO:0035252	1	1	5.85446	UDP-xylosyltransferase activity	MF	1e-05	0.157019	0.322128
GO:0042030	1	1	5.85446	ATPase inhibitor activity	MF	1e-05	0.157019	0.322128
GO:0043750	3	7	2.50905	phosphatidylinositol alpha-mannosyltransferase activity	MF	7e-05	0.119569	0.322128
GO:0045302	1	1	5.85446	choloylglycine hydrolase activity	MF	1e-05	0.157019	0.322128
GO:0046527	1	1	5.85446	glucosyltransferase activity	MF	1e-05	0.157019	0.322128
GO:0047077	1	1	5.85446	Photinus-luciferin 4-monooxygenase (ATP-hydrolyzing) activity	MF	1e-05	0.157019	0.322128
GO:0047364	1	1	5.85446	desulfoglucosinolate sulfotransferase activity	MF	1e-05	0.157019	0.322128
GO:0047436	1	1	5.85446	arylmalonate decarboxylase activity	MF	1e-05	0.157019	0.322128
GO:0047474	1	1	5.85446	long-chain fatty acid luciferin component ligase activity	MF	1e-05	0.157019	0.322128
GO:0047482	1	1	5.85446	UDP-N-acetylmuramoyl-L-alanyl-D-glutamate-L-lysine ligase activity	MF	1e-05	0.157019	0.322128
GO:0047488	1	1	5.85446	heparin lyase activity	MF	1e-05	0.157019	0.322128
GO:0047507	1	1	5.85446	(deoxy)nucleoside-phosphate kinase activity	MF	1e-05	0.157019	0.322128
GO:0047508	1	1	5.85446	(R)-2-methylmalate dehydratase activity	MF	1e-05	0.157019	0.322128
GO:0047584	1	1	5.85446	4-oxalmesaconate hydratase activity	MF	1e-05	0.157019	0.322128
GO:0047651	1	1	5.85446	alkylhalidase activity	MF	1e-05	0.157019	0.322128
GO:0047688	1	1	5.85446	aspartate 4-decarboxylase activity	MF	1e-05	0.157019	0.322128
GO:0047736	1	1	5.85446	cellobiose epimerase activity	MF	1e-05	0.157019	0.322128
GO:0050075	1	1	5.85446	maleate hydratase activity	MF	1e-05	0.157019	0.322128
GO:0050146	1	1	5.85446	nucleoside phosphotransferase activity	MF	1e-05	0.157019	0.322128
GO:0050636	1	1	5.85446	vinorine synthase activity	MF	1e-05	0.157019	0.322128
GO:0050750	1	1	5.85446	low-density lipoprotein particle receptor binding	MF	1e-05	0.157019	0.322128
GO:0051015	1	1	5.85446	actin filament binding	MF	1e-05	0.157019	0.322128
GO:0051432	1	1	5.85446	BH1 domain binding	MF	1e-05	0.157019	0.322128
GO:0051434	1	1	5.85446	BH3 domain binding	MF	1e-05	0.157019	0.322128
GO:0052876	1	1	5.85446	methylamine dehydrogenase (amicyanin) activity	MF	1e-05	0.157019	0.322128
GO:0089720	1	1	5.85446	caspase binding	MF	1e-05	0.157019	0.322128
GO:0090554	1	1	5.85446	phosphatidylcholine-translocating ATPase activity	MF	1e-05	0.157019	0.322128
GO:0090556	1	1	5.85446	phosphatidylserine-translocating ATPase activity	MF	1e-05	0.157019	0.322128
GO:0098617	1	1	5.85446	adenylylselenate kinase activity	MF	1e-05	0.157019	0.322128
GO:0102530	1	1	5.85446	aclacinomycin T methylesterase activity	MF	1e-05	0.157019	0.322128
GO:0102542	1	1	5.85446	aclacinomycin A methylesterase activity	MF	1e-05	0.157019	0.322128
GO:0102543	1	1	5.85446	epsilon-rhodomycinone methylesterase activity	MF	1e-05	0.157019	0.322128
GO:0102920	1	1	5.85446	acyl coenzyme A: isopenicillin N acyltransferase activity	MF	1e-05	0.157019	0.322128
GO:0102971	2	2	5.85446	phosphinothricin N-acetyltransferase activity	MF	2e-05	0.0466188	0.322128
GO:0006304	3	8	2.19542	DNA modification	BP	8e-05	0.158455	0.322806
GO:0043200	3	8	2.19542	response to amino acid	BP	8e-05	0.158455	0.322806
GO:0008810	3	8	2.19542	cellulase activity	MF	8e-05	0.158455	0.322806
GO:0008800	9	37	1.42406	beta-lactamase activity	MF	0.00037	0.187461	0.381011
GO:0004489	3	9	1.95149	methylenetetrahydrofolate reductase (NAD(P)H) activity	MF	9e-05	0.200565	0.406701
GO:0043864	2	5	2.34178	indoleacetamide hydrolase activity	MF	5e-05	0.210753	0.426373
GO:0004853	6	24	1.46361	uroporphyrinogen decarboxylase activity	MF	0.00024	0.230581	0.465412
GO:0010125	4	15	1.56119	mycothiol biosynthetic process	BP	0.00015	0.255781	0.51509
GO:0009966	2	6	1.95149	regulation of signal transduction	BP	6e-05	0.273386	0.544287
GO:0030258	2	6	1.95149	lipid modification	BP	6e-05	0.273386	0.544287
GO:0034251	2	6	1.95149	regulation of cellular amide catabolic process	BP	6e-05	0.273386	0.544287
GO:0070542	2	6	1.95149	response to fatty acid	BP	6e-05	0.273386	0.544287
GO:0046556	2	6	1.95149	alpha-L-arabinofuranosidase activity	MF	6e-05	0.273386	0.544287
GO:0008955	8	36	1.30099	peptidoglycan glycosyltransferase activity	MF	0.00036	0.276777	0.549788
GO:0006650	1	2	2.92723	glycerophospholipid metabolic process	BP	2e-05	0.289384	0.562086
GO:0010288	1	2	2.92723	response to lead ion	BP	2e-05	0.289384	0.562086
GO:0032055	1	2	2.92723	negative regulation of translation in response to stress	BP	2e-05	0.289384	0.562086
GO:0050714	1	2	2.92723	positive regulation of protein secretion	BP	2e-05	0.289384	0.562086
GO:0003861	1	2	2.92723	3-isopropylmalate dehydratase activity	MF	2e-05	0.289384	0.562086
GO:0008374	1	2	2.92723	O-acyltransferase activity	MF	2e-05	0.289384	0.562086
GO:0016163	1	2	2.92723	nitrogenase activity	MF	2e-05	0.289384	0.562086
GO:0018697	1	2	2.92723	carbonyl sulfide nitrogenase activity	MF	2e-05	0.289384	0.562086
GO:0018786	1	2	2.92723	haloalkane dehalogenase activity	MF	2e-05	0.289384	0.562086
GO:0046558	1	2	2.92723	arabinan endo-1,5-alpha-L-arabinosidase activity	MF	2e-05	0.289384	0.562086
GO:0098689	3	12	1.46361	latency-replication decision	BP	0.00012	0.336779	0.652696
GO:0019852	5	24	1.21968	L-ascorbic acid metabolic process	BP	0.00024	0.390585	0.755303
GO:0016126	1	3	1.95149	sterol biosynthetic process	BP	3e-05	0.400966	0.761923
GO:0019058	1	3	1.95149	viral life cycle	BP	3e-05	0.400966	0.761923
GO:0042219	1	3	1.95149	cellular modified amino acid catabolic process	BP	3e-05	0.400966	0.761923
GO:0097172	1	3	1.95149	N-acetylmuramic acid metabolic process	BP	3e-05	0.400966	0.761923
GO:0003911	1	3	1.95149	DNA ligase (NAD+) activity	MF	3e-05	0.400966	0.761923
GO:0008276	1	3	1.95149	protein methyltransferase activity	MF	3e-05	0.400966	0.761923
GO:0045300	1	3	1.95149	acyl-[acyl-carrier-protein] desaturase activity	MF	3e-05	0.400966	0.761923
GO:0061929	1	3	1.95149	gamma-glutamylaminecyclotransferase activity	MF	3e-05	0.400966	0.761923
GO:0004476	3	14	1.25453	mannose-6-phosphate isomerase activity	MF	0.00014	0.428034	0.811597
GO:0009032	4	20	1.17089	thymidine phosphorylase activity	MF	0.0002	0.44519	0.840488
GO:0016154	4	20	1.17089	pyrimidine-nucleoside phosphorylase activity	MF	0.0002	0.44519	0.840488
GO:0042158	2	9	1.30099	lipoprotein biosynthetic process	BP	9e-05	0.454585	0.852712
GO:0008531	2	9	1.30099	riboflavin kinase activity	MF	9e-05	0.454585	0.852712
GO:0015485	2	9	1.30099	cholesterol binding	MF	9e-05	0.454585	0.852712
GO:0006013	1	4	1.46361	mannose metabolic process	BP	4e-05	0.495029	0.901549
GO:0010350	1	4	1.46361	cellular response to magnesium starvation	BP	4e-05	0.495029	0.901549
GO:0032885	4	21	1.11513	regulation of polysaccharide biosynthetic process	BP	0.00021	0.482034	0.901549
GO:0042203	1	4	1.46361	toluene catabolic process	BP	4e-05	0.495029	0.901549
GO:0045936	1	4	1.46361	negative regulation of phosphate metabolic process	BP	4e-05	0.495029	0.901549
GO:2000145	1	4	1.46361	regulation of cell motility	BP	4e-05	0.495029	0.901549
GO:0004161	1	4	1.46361	dimethylallyltranstransferase activity	MF	4e-05	0.495029	0.901549
GO:0004664	1	4	1.46361	prephenate dehydratase activity	MF	4e-05	0.495029	0.901549
GO:0008738	1	4	1.46361	L-fuculose-phosphate aldolase activity	MF	4e-05	0.495029	0.901549
GO:0008977	1	4	1.46361	prephenate dehydrogenase (NAD+) activity	MF	4e-05	0.495029	0.901549
GO:0047602	1	4	1.46361	acetoacetate decarboxylase activity	MF	4e-05	0.495029	0.901549
GO:0050270	1	4	1.46361	S-adenosylhomocysteine deaminase activity	MF	4e-05	0.495029	0.901549
GO:0052733	1	4	1.46361	quinate 3-dehydrogenase (NADP+) activity	MF	4e-05	0.495029	0.901549
GO:0052734	1	4	1.46361	shikimate 3-dehydrogenase (NAD+) activity	MF	4e-05	0.495029	0.901549
GO:0016159	2	10	1.17089	muconolactone delta-isomerase activity	MF	0.0001	0.509277	0.925574
GO:0000105	2	228	0.0513549	histidine biosynthetic process	BP	0.00228	1	1
GO:0000160	20	472	0.24807	phosphorelay signal transduction system	BP	0.00472	1	1
GO:0000271	2	83	0.141071	polysaccharide biosynthetic process	BP	0.00083	0.999989	1
GO:0000272	2	71	0.164914	polysaccharide catabolic process	BP	0.00071	0.999929	1
GO:0000902	2	39	0.300229	cell morphogenesis	BP	0.00039	0.990209	1
GO:0000917	3	235	0.0747378	division septum assembly	BP	0.00235	1	1
GO:0001666	3	46	0.381812	response to hypoxia	BP	0.00046	0.984645	1
GO:0005977	1	301	0.01945	glycogen metabolic process	BP	0.00301	1	1
GO:0006004	1	154	0.038016	fucose metabolic process	BP	0.00154	1	1
GO:0006006	2	329	0.0355894	glucose metabolic process	BP	0.00329	1	1
GO:0006014	1	95	0.0616259	D-ribose metabolic process	BP	0.00095	1	1
GO:0006047	1	48	0.121968	UDP-N-acetylglucosamine metabolic process	BP	0.00048	0.999726	1
GO:0006048	1	86	0.0680751	UDP-N-acetylglucosamine biosynthetic process	BP	0.00086	1	1
GO:0006064	1	32	0.182952	glucuronate catabolic process	BP	0.00032	0.995775	1
GO:0006071	1	134	0.04369	glycerol metabolic process	BP	0.00134	1	1
GO:0006098	1	309	0.0189465	pentose-phosphate shunt	BP	0.00309	1	1
GO:0006109	3	64	0.274428	regulation of carbohydrate metabolic process	BP	0.00064	0.998721	1
GO:0006113	1	275	0.0212889	fermentation	BP	0.00275	1	1
GO:0006144	1	114	0.0513549	purine nucleobase metabolic process	BP	0.00114	1	1
GO:0006154	1	30	0.195149	adenosine catabolic process	BP	0.0003	0.994054	1
GO:0006163	1	114	0.0513549	purine nucleotide metabolic process	BP	0.00114	1	1
GO:0006166	1	166	0.0352678	purine ribonucleoside salvage	BP	0.00166	1	1
GO:0006259	8	456	0.10271	DNA metabolic process	BP	0.00456	1	1
GO:0006260	34	1223	0.162757	DNA replication	BP	0.01223	1	1
GO:0006265	4	318	0.073641	DNA topological change	BP	0.00318	1	1
GO:0006269	3	66	0.266112	DNA replication, synthesis of RNA primer	BP	0.00066	0.999039	1
GO:0006270	2	37	0.316457	DNA replication initiation	BP	0.00037	0.986835	1
GO:0006274	2	18	0.650495	DNA replication termination	BP	0.00018	0.811744	1
GO:0006281	37	1180	0.183572	DNA repair	BP	0.0118	1	1
GO:0006282	1	16	0.365904	regulation of DNA repair	BP	0.00016	0.934988	1
GO:0006285	1	134	0.04369	base-excision repair, AP site formation	BP	0.00134	1	1
GO:0006308	1	70	0.0836351	DNA catabolic process	BP	0.0007	0.999994	1
GO:0006351	59	1440	0.23987	transcription, DNA-templated	BP	0.0144	1	1
GO:0006355	199	2708	0.430221	regulation of transcription, DNA-templated	BP	0.02708	1	1
GO:0006364	7	420	0.0975743	rRNA processing	BP	0.0042	1	1
GO:0006396	4	235	0.0996504	RNA processing	BP	0.00235	1	1
GO:0006401	2	104	0.112586	RNA catabolic process	BP	0.00104	1	1
GO:0006402	5	196	0.149348	mRNA catabolic process	BP	0.00196	1	1
GO:0006412	9	8320	0.00633295	translation	BP	0.0832	1	1
GO:0006417	2	969	0.0120835	regulation of translation	BP	0.00969	1	1
GO:0006464	5	200	0.146361	cellular protein modification process	BP	0.002	1	1
GO:0006479	1	52	0.112586	protein methylation	BP	0.00052	0.999861	1
GO:0006487	1	48	0.121968	protein N-linked glycosylation	BP	0.00048	0.999726	1
GO:0006508	96	2125	0.264484	proteolysis	BP	0.02125	1	1
GO:0006517	1	54	0.108416	protein deglycosylation	BP	0.00054	0.999902	1
GO:0006534	1	36	0.162624	cysteine metabolic process	BP	0.00036	0.997867	1
GO:0006561	2	49	0.238957	proline biosynthetic process	BP	0.00049	0.997832	1
GO:0006605	4	100	0.234178	protein targeting	BP	0.001	0.999962	1
GO:0006631	6	1657	0.021199	fatty acid metabolic process	BP	0.01657	1	1
GO:0006633	4	1679	0.0139475	fatty acid biosynthetic process	BP	0.01679	1	1
GO:0006637	2	77	0.152064	acyl-CoA metabolic process	BP	0.00077	0.999973	1
GO:0006694	1	7	0.836351	steroid biosynthetic process	BP	7e-05	0.697511	1
GO:0006750	4	101	0.23186	glutathione biosynthetic process	BP	0.00101	0.999967	1
GO:0006754	5	503	0.0581954	ATP biosynthetic process	BP	0.00503	1	1
GO:0006772	1	49	0.119479	thiamine metabolic process	BP	0.00049	0.999769	1
GO:0006777	5	137	0.213666	Mo-molybdopterin cofactor biosynthetic process	BP	0.00137	0.999999	1
GO:0006779	4	115	0.203633	porphyrin-containing compound biosynthetic process	BP	0.00115	0.999996	1
GO:0006782	4	82	0.285583	protoporphyrinogen IX biosynthetic process	BP	0.00082	0.99953	1
GO:0006805	1	74	0.0791143	xenobiotic metabolic process	BP	0.00074	0.999997	1
GO:0006812	1	67	0.08738	cation transport	BP	0.00067	0.999989	1
GO:0006833	1	25	0.234178	water transport	BP	0.00025	0.986029	1
GO:0006855	20	366	0.319916	drug transmembrane transport	BP	0.00366	1	1
GO:0006865	2	189	0.0619519	amino acid transport	BP	0.00189	1	1
GO:0006886	4	101	0.23186	intracellular protein transport	BP	0.00101	0.999967	1
GO:0007062	1	12	0.487872	sister chromatid cohesion	BP	0.00012	0.871245	1
GO:0008156	2	16	0.731807	negative regulation of DNA replication	BP	0.00016	0.757283	1
GO:0008203	4	76	0.308129	cholesterol metabolic process	BP	0.00076	0.998938	1
GO:0008295	1	44	0.133056	spermidine biosynthetic process	BP	0.00044	0.999456	1
GO:0008299	2	527	0.0222181	isoprenoid biosynthetic process	BP	0.00527	1	1
GO:0008300	1	62	0.0944267	isoprenoid catabolic process	BP	0.00062	0.999975	1
GO:0008360	23	871	0.154595	regulation of cell shape	BP	0.00871	1	1
GO:0008643	14	584	0.140347	carbohydrate transport	BP	0.00584	1	1
GO:0008652	24	2247	0.0625309	cellular amino acid biosynthetic process	BP	0.02247	1	1
GO:0008654	4	128	0.182952	phospholipid biosynthetic process	BP	0.00128	0.999999	1
GO:0008655	1	28	0.209088	pyrimidine-containing compound salvage	BP	0.00028	0.991632	1
GO:0009061	5	520	0.0562929	anaerobic respiration	BP	0.0052	1	1
GO:0009062	1	44	0.133056	fatty acid catabolic process	BP	0.00044	0.999456	1
GO:0009073	5	567	0.0516266	aromatic amino acid family biosynthetic process	BP	0.00567	1	1
GO:0009082	2	237	0.0494047	branched-chain amino acid biosynthetic process	BP	0.00237	1	1
GO:0009089	2	442	0.0264908	lysine biosynthetic process via diaminopimelate	BP	0.00442	1	1
GO:0009094	1	134	0.04369	L-phenylalanine biosynthetic process	BP	0.00134	1	1
GO:0009102	1	509	0.0115019	biotin biosynthetic process	BP	0.00509	1	1
GO:0009103	3	552	0.0318177	lipopolysaccharide biosynthetic process	BP	0.00552	1	1
GO:0009116	7	607	0.0675143	nucleoside metabolic process	BP	0.00607	1	1
GO:0009117	5	317	0.0923416	nucleotide metabolic process	BP	0.00317	1	1
GO:0009164	1	55	0.106445	nucleoside catabolic process	BP	0.00055	0.999917	1
GO:0009229	3	181	0.0970352	thiamine diphosphate biosynthetic process	BP	0.00181	1	1
GO:0009231	3	319	0.0550576	riboflavin biosynthetic process	BP	0.00319	1	1
GO:0009236	4	111	0.210971	cobalamin biosynthetic process	BP	0.00111	0.999992	1
GO:0009242	2	27	0.433664	colanic acid biosynthetic process	BP	0.00027	0.944278	1
GO:0009246	1	231	0.025344	enterobacterial common antigen biosynthetic process	BP	0.00231	1	1
GO:0009247	4	32	0.731807	glycolipid biosynthetic process	BP	0.00032	0.794454	1
GO:0009252	23	935	0.144013	peptidoglycan biosynthetic process	BP	0.00935	1	1
GO:0009263	1	434	0.0134895	deoxyribonucleotide biosynthetic process	BP	0.00434	1	1
GO:0009306	9	99	0.532223	protein secretion	BP	0.00099	0.986779	1
GO:0009313	1	9	0.650495	oligosaccharide catabolic process	BP	9e-05	0.785052	1
GO:0009396	1	321	0.0182382	folic acid-containing compound biosynthetic process	BP	0.00321	1	1
GO:0009411	1	100	0.0585446	response to UV	BP	0.001	1	1
GO:0009432	1	397	0.0147467	SOS response	BP	0.00397	1	1
GO:0009617	1	12	0.487872	response to bacterium	BP	0.00012	0.871245	1
GO:0009691	1	33	0.177408	cytokinin biosynthetic process	BP	0.00033	0.996439	1
GO:0010039	1	106	0.0552307	response to iron ion	BP	0.00106	1	1
GO:0010124	1	155	0.0377707	phenylacetate catabolic process	BP	0.00155	1	1
GO:0010468	2	194	0.0603552	regulation of gene expression	BP	0.00194	1	1
GO:0010498	7	268	0.152915	proteasomal protein catabolic process	BP	0.00268	1	1
GO:0010608	1	5	1.17089	posttranscriptional regulation of gene expression	BP	5e-05	0.574322	1
GO:0010628	1	25	0.234178	positive regulation of gene expression	BP	0.00025	0.986029	1
GO:0010629	1	10	0.585446	negative regulation of gene expression	BP	0.0001	0.818806	1
GO:0015031	15	466	0.188448	protein transport	BP	0.00466	1	1
GO:0015706	2	81	0.144555	nitrate transport	BP	0.00081	0.999986	1
GO:0015707	2	55	0.212889	nitrite transport	BP	0.00055	0.999137	1
GO:0015716	1	52	0.112586	organic phosphonate transport	BP	0.00052	0.999861	1
GO:0015833	11	84	0.766655	peptide transport	BP	0.00084	0.846365	1
GO:0015846	5	60	0.487872	polyamine transport	BP	0.0006	0.975145	1
GO:0015886	1	26	0.225171	heme transport	BP	0.00026	0.988223	1
GO:0015889	2	69	0.169694	cobalamin transport	BP	0.00069	0.999903	1
GO:0015891	1	33	0.177408	siderophore transport	BP	0.00033	0.996439	1
GO:0015914	9	70	0.752716	phospholipid transport	BP	0.0007	0.842207	1
GO:0015920	2	55	0.212889	lipopolysaccharide transport	BP	0.00055	0.999137	1
GO:0015949	1	727	0.0080529	nucleobase-containing small molecule interconversion	BP	0.00727	1	1
GO:0015968	1	100	0.0585446	stringent response	BP	0.001	1	1
GO:0016070	2	12	0.975743	RNA metabolic process	BP	0.00012	0.607301	1
GO:0016114	2	494	0.0237023	terpenoid biosynthetic process	BP	0.00494	1	1
GO:0016226	4	368	0.0636354	iron-sulfur cluster assembly	BP	0.00368	1	1
GO:0016310	34	1962	0.101453	phosphorylation	BP	0.01962	1	1
GO:0016311	15	575	0.152725	dephosphorylation	BP	0.00575	1	1
GO:0016998	3	58	0.302817	cell wall macromolecule catabolic process	BP	0.00058	0.997017	1
GO:0017001	5	31	0.944267	antibiotic catabolic process	BP	0.00031	0.609712	1
GO:0017148	2	795	0.0147282	negative regulation of translation	BP	0.00795	1	1
GO:0019068	1	127	0.0460981	virion assembly	BP	0.00127	1	1
GO:0019076	2	12	0.975743	viral release from host cell	BP	0.00012	0.607301	1
GO:0019079	1	88	0.0665279	viral genome replication	BP	0.00088	1	1
GO:0019249	1	44	0.133056	lactate biosynthetic process	BP	0.00044	0.999456	1
GO:0019284	1	85	0.068876	L-methionine salvage from S-adenosylmethionine	BP	0.00085	1	1
GO:0019299	3	245	0.0716872	rhamnose metabolic process	BP	0.00245	1	1
GO:0019323	1	218	0.0268553	pentose catabolic process	BP	0.00218	1	1
GO:0019324	1	72	0.0813119	L-lyxose metabolic process	BP	0.00072	0.999995	1
GO:0019350	3	25	0.702535	teichoic acid biosynthetic process	BP	0.00025	0.79892	1
GO:0019430	3	185	0.0949372	removal of superoxide radicals	BP	0.00185	1	1
GO:0019540	1	22	0.266112	siderophore biosynthetic process from catechol	BP	0.00022	0.976675	1
GO:0019627	5	118	0.24807	urea metabolic process	BP	0.00118	0.999985	1
GO:0019634	3	17	1.03314	organic phosphonate metabolic process	BP	0.00017	0.554926	1
GO:0019673	1	14	0.418176	GDP-mannose metabolic process	BP	0.00014	0.908508	1
GO:0019700	2	45	0.260198	organic phosphonate catabolic process	BP	0.00045	0.996018	1
GO:0019854	1	192	0.030492	L-ascorbic acid catabolic process	BP	0.00192	1	1
GO:0019877	1	394	0.014859	diaminopimelate biosynthetic process	BP	0.00394	1	1
GO:0022904	4	131	0.178762	respiratory electron transport chain	BP	0.00131	1	1
GO:0023014	2	27	0.433664	signal transduction by protein phosphorylation	BP	0.00027	0.944278	1
GO:0030308	1	42	0.139392	negative regulation of cell growth	BP	0.00042	0.999235	1
GO:0030420	1	73	0.0801981	establishment of competence for transformation	BP	0.00073	0.999996	1
GO:0030435	10	290	0.201878	sporulation resulting in formation of a cellular spore	BP	0.0029	1	1
GO:0030488	2	89	0.131561	tRNA methylation	BP	0.00089	0.999996	1
GO:0031167	1	128	0.045738	rRNA methylation	BP	0.00128	1	1
GO:0032775	2	17	0.68876	DNA methylation on adenine	BP	0.00017	0.786036	1
GO:0033014	1	50	0.117089	tetrapyrrole biosynthetic process	BP	0.0005	0.999805	1
GO:0034219	1	259	0.0226041	carbohydrate transmembrane transport	BP	0.00259	1	1
GO:0034220	2	132	0.0887039	ion transmembrane transport	BP	0.00132	1	1
GO:0034605	1	23	0.254542	cellular response to heat	BP	0.00023	0.980338	1
GO:0035556	5	31	0.944267	intracellular signal transduction	BP	0.00031	0.609712	1
GO:0042121	4	28	0.836351	alginic acid biosynthetic process	BP	0.00028	0.703172	1
GO:0042128	2	304	0.0385162	nitrate assimilation	BP	0.00304	1	1
GO:0042174	1	24	0.243936	negative regulation of sporulation resulting in formation of a cellular spore	BP	0.00024	0.983426	1
GO:0042262	1	10	0.585446	DNA protection	BP	0.0001	0.818806	1
GO:0042619	1	78	0.0750572	poly-hydroxybutyrate biosynthetic process	BP	0.00078	0.999998	1
GO:0042744	2	148	0.0791143	hydrogen peroxide catabolic process	BP	0.00148	1	1
GO:0042891	2	16	0.731807	antibiotic transport	BP	0.00016	0.757283	1
GO:0042952	2	91	0.128669	beta-ketoadipate pathway	BP	0.00091	0.999997	1
GO:0043093	1	176	0.033264	FtsZ-dependent cytokinesis	BP	0.00176	1	1
GO:0043137	1	11	0.532223	DNA replication, removal of RNA primer	BP	0.00011	0.847259	1
GO:0043165	1	33	0.177408	Gram-negative-bacterium-type cell outer membrane assembly	BP	0.00033	0.996439	1
GO:0043419	1	109	0.0537106	urea catabolic process	BP	0.00109	1	1
GO:0044780	4	165	0.141926	bacterial-type flagellum assembly	BP	0.00165	1	1
GO:0045227	1	103	0.0568394	capsule polysaccharide biosynthetic process	BP	0.00103	1	1
GO:0045333	1	44	0.133056	cellular respiration	BP	0.00044	0.999456	1
GO:0045454	12	276	0.254542	cell redox homeostasis	BP	0.00276	1	1
GO:0045471	2	36	0.325248	response to ethanol	BP	0.00036	0.984747	1
GO:0045490	2	12	0.975743	pectin catabolic process	BP	0.00012	0.607301	1
GO:0045727	1	43	0.13615	positive regulation of translation	BP	0.00043	0.999355	1
GO:0045892	33	1106	0.174681	negative regulation of transcription, DNA-templated	BP	0.01106	1	1
GO:0045893	5	369	0.0793287	positive regulation of transcription, DNA-templated	BP	0.00369	1	1
GO:0046210	1	19	0.308129	nitric oxide catabolic process	BP	0.00019	0.961059	1
GO:0046503	1	6	0.975743	glycerolipid catabolic process	BP	6e-05	0.641164	1
GO:0046618	1	201	0.0291267	drug export	BP	0.00201	1	1
GO:0046653	2	50	0.234178	tetrahydrofolate metabolic process	BP	0.0005	0.998139	1
GO:0046686	2	15	0.780594	response to cadmium ion	BP	0.00015	0.725243	1
GO:0046689	1	38	0.154065	response to mercury ion	BP	0.00038	0.998485	1
GO:0046835	1	184	0.0318177	carbohydrate phosphorylation	BP	0.00184	1	1
GO:0050708	3	40	0.439084	regulation of protein secretion	BP	0.0004	0.966411	1
GO:0051205	1	19	0.308129	protein insertion into membrane	BP	0.00019	0.961059	1
GO:0051224	1	5	1.17089	negative regulation of protein transport	BP	5e-05	0.574322	1
GO:0051259	1	97	0.0603552	protein complex oligomerization	BP	0.00097	1	1
GO:0051603	7	238	0.17219	proteolysis involved in cellular protein catabolic process	BP	0.00238	1	1
GO:0051607	15	292	0.300743	defense response to virus	BP	0.00292	1	1
GO:0051782	1	38	0.154065	negative regulation of cell division	BP	0.00038	0.998485	1
GO:0052572	3	47	0.373689	response to host immune response	BP	0.00047	0.986559	1
GO:0052573	1	12	0.487872	UDP-D-galactose metabolic process	BP	0.00012	0.871245	1
GO:0060701	1	18	0.325248	negative regulation of ribonuclease activity	BP	0.00018	0.953804	1
GO:0061720	1	30	0.195149	6-sulfoquinovose(1-) catabolic process to glycerone phosphate and 3-sulfolactaldehyde	BP	0.0003	0.994054	1
GO:0065002	1	101	0.0579649	intracellular protein transmembrane transport	BP	0.00101	1	1
GO:0070592	1	34	0.17219	cell wall polysaccharide biosynthetic process	BP	0.00034	0.996998	1
GO:0070723	1	6	0.975743	response to cholesterol	BP	6e-05	0.641164	1
GO:0070814	1	30	0.195149	hydrogen sulfide biosynthetic process	BP	0.0003	0.994054	1
GO:0071218	1	27	0.216832	cellular response to misfolded protein	BP	0.00027	0.990073	1
GO:0071248	1	18	0.325248	cellular response to metal ion	BP	0.00018	0.953804	1
GO:0071468	1	56	0.104544	cellular response to acidic pH	BP	0.00056	0.99993	1
GO:0071474	2	22	0.532223	cellular hyperosmotic response	BP	0.00022	0.889005	1
GO:0071793	1	30	0.195149	bacillithiol biosynthetic process	BP	0.0003	0.994054	1
GO:0071897	8	394	0.118872	DNA biosynthetic process	BP	0.00394	1	1
GO:0071973	4	189	0.123904	bacterial-type flagellum-dependent cell motility	BP	0.00189	1	1
GO:0090305	71	1155	0.359884	nucleic acid phosphodiester bond hydrolysis	BP	0.01155	1	1
GO:0090529	3	194	0.0905329	cell septum assembly	BP	0.00194	1	1
GO:0097428	3	30	0.585446	protein maturation by iron-sulfur cluster transfer	BP	0.0003	0.885471	1
GO:0097588	2	48	0.243936	archaeal or bacterial-type flagellum-dependent cell motility	BP	0.00048	0.997475	1
GO:0098003	9	68	0.774855	viral tail assembly	BP	0.00068	0.818191	1
GO:1900376	2	64	0.182952	regulation of secondary metabolite biosynthetic process	BP	0.00064	0.999787	1
GO:1900377	4	66	0.354816	negative regulation of secondary metabolite biosynthetic process	BP	0.00066	0.996011	1
GO:1902777	1	7	0.836351	6-sulfoquinovose(1-) catabolic process	BP	7e-05	0.697511	1
GO:2000142	10	155	0.377707	regulation of DNA-templated transcription, initiation	BP	0.00155	0.999918	1
GO:0000036	1	157	0.0372895	acyl carrier activity	MF	0.00157	1	1
GO:0000049	3	1493	0.0117638	tRNA binding	MF	0.01493	1	1
GO:0000155	2	48	0.243936	phosphorelay sensor kinase activity	MF	0.00048	0.997475	1
GO:0000287	54	4648	0.0680165	magnesium ion binding	MF	0.04648	1	1
GO:0001141	5	57	0.513549	transcriptional repressor activity, bacterial-type RNA polymerase proximal promoter sequence-specific DNA binding	MF	0.00057	0.965379	1
GO:0002057	3	24	0.731807	guanine binding	MF	0.00024	0.776143	1
GO:0002134	1	27	0.216832	UTP binding	MF	0.00027	0.990073	1
GO:0003684	2	189	0.0619519	damaged DNA binding	MF	0.00189	1	1
GO:0003690	5	48	0.609839	double-stranded DNA binding	MF	0.00048	0.911254	1
GO:0003697	6	256	0.137214	single-stranded DNA binding	MF	0.00256	1	1
GO:0003725	1	34	0.17219	double-stranded RNA binding	MF	0.00034	0.996998	1
GO:0003729	1	541	0.0108215	mRNA binding	MF	0.00541	1	1
GO:0003796	4	42	0.557567	lysozyme activity	MF	0.00042	0.926908	1
GO:0003855	1	190	0.0308129	3-dehydroquinate dehydratase activity	MF	0.0019	1	1
GO:0003899	34	555	0.358651	DNA-directed 5'-3' RNA polymerase activity	MF	0.00555	1	1
GO:0003918	1	255	0.0229587	DNA topoisomerase type II (ATP-hydrolyzing) activity	MF	0.00255	1	1
GO:0003938	1	34	0.17219	IMP dehydrogenase activity	MF	0.00034	0.996998	1
GO:0003949	1	17	0.34438	1-(5-phosphoribosyl)-5-[(5-phosphoribosylamino)methylideneamino]imidazole-4-carboxamide isomerase activity	MF	0.00017	0.945197	1
GO:0003951	1	156	0.0375286	NAD+ kinase activity	MF	0.00156	1	1
GO:0003952	1	87	0.0672926	NAD+ synthase (glutamine-hydrolyzing) activity	MF	0.00087	1	1
GO:0003955	1	114	0.0513549	NAD(P)H dehydrogenase (quinone) activity	MF	0.00114	1	1
GO:0003968	3	88	0.199584	RNA-directed 5'-3' RNA polymerase activity	MF	0.00088	0.999962	1
GO:0003994	1	8	0.731807	aconitate hydratase activity	MF	8e-05	0.745011	1
GO:0003998	1	5	1.17089	acylphosphatase activity	MF	5e-05	0.574322	1
GO:0004017	3	78	0.225171	adenylate kinase activity	MF	0.00078	0.999832	1
GO:0004020	1	20	0.292723	adenylylsulfate kinase activity	MF	0.0002	0.967174	1
GO:0004040	3	39	0.450343	amidase activity	MF	0.00039	0.961844	1
GO:0004045	1	29	0.201878	aminoacyl-tRNA hydrolase activity	MF	0.00029	0.992946	1
GO:0004061	2	18	0.650495	arylformamidase activity	MF	0.00018	0.811744	1
GO:0004064	2	11	1.06445	arylesterase activity	MF	0.00011	0.560242	1
GO:0004069	1	100	0.0585446	L-aspartate:2-oxoglutarate aminotransferase activity	MF	0.001	1	1
GO:0004072	1	19	0.308129	aspartate kinase activity	MF	0.00019	0.961059	1
GO:0004126	1	27	0.216832	cytidine deaminase activity	MF	0.00027	0.990073	1
GO:0004129	3	113	0.155428	cytochrome-c oxidase activity	MF	0.00113	0.999999	1
GO:0004131	1	15	0.390297	cytosine deaminase activity	MF	0.00015	0.922876	1
GO:0004141	1	112	0.0522719	dethiobiotin synthase activity	MF	0.00112	1	1
GO:0004175	19	229	0.485741	endopeptidase activity	MF	0.00229	0.99987	1
GO:0004252	28	667	0.245764	serine-type endopeptidase activity	MF	0.00667	1	1
GO:0004312	1	9	0.650495	fatty acid synthase activity	MF	9e-05	0.785052	1
GO:0004316	1	256	0.022869	3-oxoacyl-[acyl-carrier-protein] reductase (NADPH) activity	MF	0.00256	1	1
GO:0004324	2	29	0.403756	ferredoxin-NADP+ reductase activity	MF	0.00029	0.957996	1
GO:0004333	2	74	0.158229	fumarate hydratase activity	MF	0.00074	0.999956	1
GO:0004347	1	40	0.146361	glucose-6-phosphate isomerase activity	MF	0.0004	0.998923	1
GO:0004359	1	128	0.045738	glutaminase activity	MF	0.00128	1	1
GO:0004385	1	69	0.0848472	guanylate kinase activity	MF	0.00069	0.999992	1
GO:0004422	1	111	0.0527429	hypoxanthine phosphoribosyltransferase activity	MF	0.00111	1	1
GO:0004519	69	637	0.634156	endonuclease activity	MF	0.00637	0.999983	1
GO:0004527	8	354	0.132304	exonuclease activity	MF	0.00354	1	1
GO:0004540	8	123	0.380778	ribonuclease activity	MF	0.00123	0.99961	1
GO:0004550	2	148	0.0791143	nucleoside diphosphate kinase activity	MF	0.00148	1	1
GO:0004611	1	63	0.0929279	phosphoenolpyruvate carboxykinase activity	MF	0.00063	0.999979	1
GO:0004620	1	5	1.17089	phospholipase activity	MF	5e-05	0.574322	1
GO:0004631	1	7	0.836351	phosphomevalonate kinase activity	MF	7e-05	0.697511	1
GO:0004645	1	31	0.188853	phosphorylase activity	MF	0.00031	0.994988	1
GO:0004655	1	25	0.234178	porphobilinogen synthase activity	MF	0.00025	0.986029	1
GO:0004731	4	187	0.125229	purine-nucleoside phosphorylase activity	MF	0.00187	1	1
GO:0004747	1	55	0.106445	ribokinase activity	MF	0.00055	0.999917	1
GO:0004751	1	125	0.0468357	ribose-5-phosphate isomerase activity	MF	0.00125	1	1
GO:0004764	1	48	0.121968	shikimate 3-dehydrogenase (NADP+) activity	MF	0.00048	0.999726	1
GO:0004765	3	27	0.650495	shikimate kinase activity	MF	0.00027	0.838657	1
GO:0004806	1	12	0.487872	triglyceride lipase activity	MF	0.00012	0.871245	1
GO:0004826	1	86	0.0680751	phenylalanine-tRNA ligase activity	MF	0.00086	1	1
GO:0004831	1	5	1.17089	tyrosine-tRNA ligase activity	MF	5e-05	0.574322	1
GO:0004845	1	33	0.177408	uracil phosphoribosyltransferase activity	MF	0.00033	0.996439	1
GO:0004850	4	50	0.468357	uridine phosphorylase activity	MF	0.0005	0.970751	1
GO:0005085	2	34	0.34438	guanyl-nucleotide exchange factor activity	MF	0.00034	0.979559	1
GO:0005351	1	38	0.154065	carbohydrate:proton symporter activity	MF	0.00038	0.998485	1
GO:0005452	2	35	0.33454	inorganic anion exchanger activity	MF	0.00035	0.982337	1
GO:0005509	8	268	0.17476	calcium ion binding	MF	0.00268	1	1
GO:0005524	194	7808	0.145462	ATP binding	MF	0.07808	1	1
GO:0005525	13	1163	0.0654411	GTP binding	MF	0.01163	1	1
GO:0008081	5	133	0.220092	phosphoric diester hydrolase activity	MF	0.00133	0.999998	1
GO:0008115	2	20	0.585446	sarcosine oxidase activity	MF	0.0002	0.855012	1
GO:0008177	1	304	0.0192581	succinate dehydrogenase (ubiquinone) activity	MF	0.00304	1	1
GO:0008236	13	636	0.119667	serine-type peptidase activity	MF	0.00636	1	1
GO:0008237	32	576	0.325248	metallopeptidase activity	MF	0.00576	1	1
GO:0008263	1	10	0.585446	pyrimidine-specific mismatch base pair DNA N-glycosylase activity	MF	0.0001	0.818806	1
GO:0008320	1	20	0.292723	protein transmembrane transporter activity	MF	0.0002	0.967174	1
GO:0008379	1	29	0.201878	thioredoxin peroxidase activity	MF	0.00029	0.992946	1
GO:0008442	1	94	0.0622815	3-hydroxyisobutyrate dehydrogenase activity	MF	0.00094	1	1
GO:0008657	4	45	0.520396	DNA topoisomerase (ATP-hydrolyzing) inhibitor activity	MF	0.00045	0.947749	1
GO:0008703	1	30	0.195149	5-amino-6-(5-phosphoribosylamino)uracil reductase activity	MF	0.0003	0.994054	1
GO:0008710	1	23	0.254542	8-amino-7-oxononanoate synthase activity	MF	0.00023	0.980338	1
GO:0008716	2	73	0.160396	D-alanine-D-alanine ligase activity	MF	0.00073	0.999948	1
GO:0008742	1	24	0.243936	L-ribulose-phosphate 4-epimerase activity	MF	0.00024	0.983426	1
GO:0008745	8	115	0.407267	N-acetylmuramoyl-L-alanine amidase activity	MF	0.00115	0.999016	1
GO:0008752	1	153	0.0382644	FMN reductase activity	MF	0.00153	1	1
GO:0008761	2	40	0.292723	UDP-N-acetylglucosamine 2-epimerase activity	MF	0.0004	0.991563	1
GO:0008782	1	55	0.106445	adenosylhomocysteine nucleosidase activity	MF	0.00055	0.999917	1
GO:0008792	1	24	0.243936	arginine decarboxylase activity	MF	0.00024	0.983426	1
GO:0008794	1	10	0.585446	arsenate reductase (glutaredoxin) activity	MF	0.0001	0.818806	1
GO:0008795	1	87	0.0672926	NAD+ synthase activity	MF	0.00087	1	1
GO:0008829	2	46	0.254542	dCTP deaminase activity	MF	0.00046	0.996578	1
GO:0008830	3	84	0.209088	dTDP-4-dehydrorhamnose 3,5-epimerase activity	MF	0.00084	0.999931	1
GO:0008831	1	11	0.532223	dTDP-4-dehydrorhamnose reductase activity	MF	0.00011	0.847259	1
GO:0008835	1	30	0.195149	diaminohydroxyphosphoribosylaminopyrimidine deaminase activity	MF	0.0003	0.994054	1
GO:0008863	1	58	0.100939	formate dehydrogenase (NAD+) activity	MF	0.00058	0.99995	1
GO:0008892	1	8	0.731807	guanine deaminase activity	MF	8e-05	0.745011	1
GO:0008897	5	98	0.298697	holo-[acyl-carrier-protein] synthase activity	MF	0.00098	0.999775	1
GO:0008901	1	165	0.0354816	ferredoxin hydrogenase activity	MF	0.00165	1	1
GO:0008927	1	52	0.112586	mannonate dehydratase activity	MF	0.00052	0.999861	1
GO:0008941	1	19	0.308129	nitric oxide dioxygenase activity	MF	0.00019	0.961059	1
GO:0008982	1	107	0.0547146	protein-N(PI)-phosphohistidine-sugar phosphotransferase activity	MF	0.00107	1	1
GO:0009013	1	94	0.0622815	succinate-semialdehyde dehydrogenase [NAD(P)+] activity	MF	0.00094	1	1
GO:0009039	1	109	0.0537106	urease activity	MF	0.00109	1	1
GO:0010181	12	586	0.119887	FMN binding	MF	0.00586	1	1
GO:0015035	13	144	0.528527	protein disulfide oxidoreductase activity	MF	0.00144	0.9961	1
GO:0015112	2	55	0.212889	nitrate transmembrane transporter activity	MF	0.00055	0.999137	1
GO:0015113	2	55	0.212889	nitrite transmembrane transporter activity	MF	0.00055	0.999137	1
GO:0015250	1	22	0.266112	water channel activity	MF	0.00022	0.976675	1
GO:0015292	1	26	0.225171	uniporter activity	MF	0.00026	0.988223	1
GO:0015293	4	45	0.520396	symporter activity	MF	0.00045	0.947749	1
GO:0015297	4	152	0.154065	antiporter activity	MF	0.00152	1	1
GO:0015450	2	24	0.487872	P-P-bond-hydrolysis-driven protein transmembrane transporter activity	MF	0.00024	0.915467	1
GO:0015514	2	55	0.212889	nitrite efflux transmembrane transporter activity	MF	0.00055	0.999137	1
GO:0015527	1	5	1.17089	glycerol-phosphate:inorganic phosphate antiporter activity	MF	5e-05	0.574322	1
GO:0015926	1	48	0.121968	glucosidase activity	MF	0.00048	0.999726	1
GO:0016289	1	61	0.0959747	CoA hydrolase activity	MF	0.00061	0.99997	1
GO:0016297	1	5	1.17089	acyl-[acyl-carrier-protein] hydrolase activity	MF	5e-05	0.574322	1
GO:0016407	2	205	0.0571167	acetyltransferase activity	MF	0.00205	1	1
GO:0016410	2	46	0.254542	N-acyltransferase activity	MF	0.00046	0.996578	1
GO:0016433	1	16	0.365904	rRNA (adenine) methyltransferase activity	MF	0.00016	0.934988	1
GO:0016597	3	259	0.0678123	amino acid binding	MF	0.00259	1	1
GO:0016791	4	260	0.0900686	phosphatase activity	MF	0.0026	1	1
GO:0016793	1	84	0.0696959	triphosphoric monoester hydrolase activity	MF	0.00084	0.999999	1
GO:0016966	1	52	0.112586	nitric oxide reductase activity	MF	0.00052	0.999861	1
GO:0016987	16	157	0.596633	bacterial sigma factor activity	MF	0.00157	0.99039	1
GO:0017057	1	16	0.365904	6-phosphogluconolactonase activity	MF	0.00016	0.934988	1
GO:0017076	1	63	0.0929279	purine nucleotide binding	MF	0.00063	0.999979	1
GO:0018454	1	72	0.0813119	acetoacetyl-CoA reductase activity	MF	0.00072	0.999995	1
GO:0019104	2	51	0.229587	DNA N-glycosylase activity	MF	0.00051	0.998403	1
GO:0019152	1	8	0.731807	acetoin dehydrogenase activity	MF	8e-05	0.745011	1
GO:0019172	1	44	0.133056	glyoxalase III activity	MF	0.00044	0.999456	1
GO:0019205	1	62	0.0944267	nucleobase-containing compound kinase activity	MF	0.00062	0.999975	1
GO:0019843	4	5490	0.00426554	rRNA binding	MF	0.0549	1	1
GO:0030170	3	1329	0.0132155	pyridoxal phosphate binding	MF	0.01329	1	1
GO:0030266	1	12	0.487872	quinate 3-dehydrogenase (NAD+) activity	MF	0.00012	0.871245	1
GO:0030272	1	7	0.836351	5-formyltetrahydrofolate cyclo-ligase activity	MF	7e-05	0.697511	1
GO:0033592	1	5	1.17089	RNA strand annealing activity	MF	5e-05	0.574322	1
GO:0034015	1	24	0.243936	L-ribulose-5-phosphate 3-epimerase activity	MF	0.00024	0.983426	1
GO:0035250	1	12	0.487872	UDP-galactosyltransferase activity	MF	0.00012	0.871245	1
GO:0036361	1	10	0.585446	racemase activity, acting on amino acids and derivatives	MF	0.0001	0.818806	1
GO:0036397	1	30	0.195149	formate dehydrogenase (quinone) activity	MF	0.0003	0.994054	1
GO:0036524	1	55	0.106445	protein deglycase activity	MF	0.00055	0.999917	1
GO:0043140	1	59	0.0992281	ATP-dependent 3'-5' DNA helicase activity	MF	0.00059	0.999958	1
GO:0043752	1	18	0.325248	adenosylcobinamide kinase activity	MF	0.00018	0.953804	1
GO:0043765	1	10	0.585446	T/G mismatch-specific endonuclease activity	MF	0.0001	0.818806	1
GO:0044212	2	210	0.0557567	transcription regulatory region DNA binding	MF	0.0021	1	1
GO:0046316	1	48	0.121968	gluconokinase activity	MF	0.00048	0.999726	1
GO:0046429	1	56	0.104544	4-hydroxy-3-methylbut-2-en-1-yl diphosphate synthase activity	MF	0.00056	0.99993	1
GO:0046555	1	10	0.585446	acetylxylan esterase activity	MF	0.0001	0.818806	1
GO:0046873	1	18	0.325248	metal ion transmembrane transporter activity	MF	0.00018	0.953804	1
GO:0046914	5	302	0.0969281	transition metal ion binding	MF	0.00302	1	1
GO:0047134	7	46	0.890896	protein-disulfide reductase activity	MF	0.00046	0.668937	1
GO:0047372	1	6	0.975743	acylglycerol lipase activity	MF	6e-05	0.641164	1
GO:0047475	1	16	0.365904	phenylacetate-CoA ligase activity	MF	0.00016	0.934988	1
GO:0047547	1	6	0.975743	2-methylcitrate dehydratase activity	MF	6e-05	0.641164	1
GO:0047936	1	48	0.121968	glucose 1-dehydrogenase [NAD(P)] activity	MF	0.00048	0.999726	1
GO:0047975	4	96	0.243936	guanosine phosphorylase activity	MF	0.00096	0.999933	1
GO:0050136	1	24	0.243936	NADH dehydrogenase (quinone) activity	MF	0.00024	0.983426	1
GO:0050568	1	10	0.585446	protein-glutamine glutaminase activity	MF	0.0001	0.818806	1
GO:0050660	9	701	0.0751642	flavin adenine dinucleotide binding	MF	0.00701	1	1
GO:0050661	4	1009	0.023209	NADP binding	MF	0.01009	1	1
GO:0051287	2	1113	0.0105201	NAD binding	MF	0.01113	1	1
GO:0052657	1	73	0.0801981	guanine phosphoribosyltransferase activity	MF	0.00073	0.999996	1
GO:0061693	2	17	0.68876	alpha-D-ribose 1-methylphosphonate 5-triphosphate synthase activity	MF	0.00017	0.786036	1
GO:0070401	1	151	0.0387712	NADP+ binding	MF	0.00151	1	1
GO:0070403	7	234	0.175133	NAD+ binding	MF	0.00234	1	1
GO:0070569	1	27	0.216832	uridylyltransferase activity	MF	0.00027	0.990073	1
GO:0071522	1	12	0.487872	ureidoglycine aminohydrolase activity	MF	0.00012	0.871245	1
GO:0071949	4	260	0.0900686	FAD binding	MF	0.0026	1	1
GO:0102131	1	244	0.0239937	3-oxo-glutaryl-[acp] methyl ester reductase activity	MF	0.00244	1	1
GO:0102132	1	244	0.0239937	3-oxo-pimeloyl-[acp] methyl ester reductase activity	MF	0.00244	1	1
GO:0102210	1	6	0.975743	rhamnogalacturonan endolyase activity	MF	6e-05	0.641164	1
GO:0102480	1	15	0.390297	5-fluorocytosine deaminase activity	MF	0.00015	0.922876	1
GO:0102991	1	5	1.17089	myristoyl-CoA hydrolase activity	MF	5e-05	0.574322	1

## Sheet: PS - level 5
GO	ORF_count	rand_count	fc	TERM	ONTOLOGY	rand_prop	pval	adj_pval
GO:0050002	83	1	147.697	D-proline reductase (dithiol) activity	MF	1e-05	2.30327e-146	1.73206e-143
GO:0015074	111	11	17.9566	DNA integration	BP	0.00011	7.30415e-96	2.74636e-93
GO:0098004	43	1	76.5179	virus tail fiber assembly	BP	1e-05	1.62522e-64	4.07388e-62
GO:0099001	166	67	4.40888	viral genome ejection through host cell envelope, long flexible tail mechanism	BP	0.00067	2.09256e-53	3.93402e-51
GO:0044349	34	1	60.5025	DNA excision	BP	1e-05	6.00614e-48	9.03323e-46
GO:0003726	33	1	58.723	double-stranded RNA adenosine deaminase activity	MF	1e-05	3.63771e-46	4.55926e-44
GO:0043201	42	4	18.6846	response to leucine	BP	4e-05	4.65125e-38	4.99677e-36
GO:0043565	682	723	1.67857	sequence-specific DNA binding	MF	0.00723	4.02646e-36	3.78487e-34
GO:0042742	95	40	4.22628	defense response to bacterium	BP	0.0004	5.45342e-30	4.55663e-28
GO:0033961	21	1	37.3692	cis-stilbene-oxide hydrolase activity	MF	1e-05	6.32559e-26	4.75684e-24
GO:0033925	17	1	30.2513	mannosyl-glycoprotein endo-beta-N-acetylglucosaminidase activity	MF	1e-05	9.17563e-20	5.75006e-18
GO:0052680	17	1	30.2513	epi-isozizaene synthase activity	MF	1e-05	9.17563e-20	5.75006e-18
GO:0004568	16	1	28.4718	chitinase activity	MF	1e-05	2.78175e-18	1.60914e-16
GO:0008810	30	8	6.67307	cellulase activity	MF	8e-05	1.87493e-15	1.0071e-13
GO:0008234	31	9	6.12934	cysteine-type peptidase activity	MF	9e-05	6.06179e-15	3.03898e-13
GO:0008687	13	1	23.1333	3,4-dihydroxyphenylacetate 2,3-dioxygenase activity	MF	1e-05	5.30914e-14	2.34851e-12
GO:0036310	13	1	23.1333	annealing helicase activity	MF	1e-05	5.30914e-14	2.34851e-12
GO:0046929	16	2	14.2359	negative regulation of neurotransmitter secretion	BP	2e-05	1.07602e-13	4.49536e-12
GO:0007399	12	1	21.3538	nervous system development	BP	1e-05	1.23236e-12	4.02928e-11
GO:0034612	12	1	21.3538	response to tumor necrosis factor	BP	1e-05	1.23236e-12	4.02928e-11
GO:0097264	12	1	21.3538	self proteolysis	BP	1e-05	1.23236e-12	4.02928e-11
GO:0004597	12	1	21.3538	peptide-aspartate beta-dioxygenase activity	MF	1e-05	1.23236e-12	4.02928e-11
GO:0004623	12	1	21.3538	phospholipase A2 activity	MF	1e-05	1.23236e-12	4.02928e-11
GO:0043295	17	3	10.0838	glutathione binding	MF	3e-05	4.1156e-12	1.28956e-10
GO:0019685	11	1	19.5743	photosynthesis, dark reaction	BP	1e-05	2.64189e-11	7.09537e-10
GO:0036068	11	1	19.5743	light-independent chlorophyll biosynthetic process	BP	1e-05	2.64189e-11	7.09537e-10
GO:0004816	11	1	19.5743	asparagine-tRNA ligase activity	MF	1e-05	2.64189e-11	7.09537e-10
GO:0018024	11	1	19.5743	histone-lysine N-methyltransferase activity	MF	1e-05	2.64189e-11	7.09537e-10
GO:1900192	15	3	8.89743	positive regulation of single-species biofilm formation	BP	3e-05	3.9912e-10	1.03496e-08
GO:0000266	10	1	17.7949	mitochondrial fission	BP	1e-05	5.19512e-10	1.0852e-08
GO:0007186	10	1	17.7949	G-protein coupled receptor signaling pathway	BP	1e-05	5.19512e-10	1.0852e-08
GO:0004503	10	1	17.7949	monophenol monooxygenase activity	MF	1e-05	5.19512e-10	1.0852e-08
GO:0034979	10	1	17.7949	NAD-dependent protein deacetylase activity	MF	1e-05	5.19512e-10	1.0852e-08
GO:0047126	10	1	17.7949	N5-(carboxyethyl)ornithine synthase activity	MF	1e-05	5.19512e-10	1.0852e-08
GO:0047746	10	1	17.7949	chlorophyllase activity	MF	1e-05	5.19512e-10	1.0852e-08
GO:0050129	10	1	17.7949	N-formylglutamate deformylase activity	MF	1e-05	5.19512e-10	1.0852e-08
GO:0004620	18	5	6.40615	phospholipase activity	MF	5e-05	1.31088e-09	2.66428e-08
GO:0051713	9	1	16.0154	negative regulation of cytolysis in other organism	BP	1e-05	9.29536e-09	1.79234e-07
GO:0060311	9	1	16.0154	negative regulation of elastin catabolic process	BP	1e-05	9.29536e-09	1.79234e-07
GO:0098689	26	12	3.85555	latency-replication decision	BP	0.00012	1.37577e-08	2.58645e-07
GO:0016403	11	2	9.78717	dimethylargininase activity	MF	2e-05	3.24222e-08	5.9467e-07
GO:2000143	39	25	2.776	negative regulation of DNA-templated transcription, initiation	BP	0.00025	3.38702e-08	6.06438e-07
GO:0098003	76	68	1.98884	viral tail assembly	BP	0.00068	4.6166e-08	8.07369e-07
GO:0072321	8	1	14.2359	chaperone-mediated protein transport	BP	1e-05	1.49862e-07	2.56129e-06
GO:0004363	12	3	7.11794	glutathione synthase activity	MF	3e-05	2.33722e-07	3.90576e-06
GO:0008374	10	2	8.89743	O-acyltransferase activity	MF	2e-05	3.20303e-07	5.12485e-06
GO:0035438	10	2	8.89743	cyclic-di-GMP binding	MF	2e-05	3.20303e-07	5.12485e-06
GO:0008473	13	4	5.78333	ornithine cyclodeaminase activity	MF	4e-05	7.53419e-07	1.15627e-05
GO:0015419	13	4	5.78333	ATPase-coupled sulfate transmembrane transporter activity	MF	4e-05	7.53419e-07	1.15627e-05
GO:0000082	7	1	12.4564	G1/S transition of mitotic cell cycle	BP	1e-05	2.15119e-06	2.99573e-05
GO:0006582	7	1	12.4564	melanin metabolic process	BP	1e-05	2.15119e-06	2.99573e-05
GO:0030855	7	1	12.4564	epithelial cell differentiation	BP	1e-05	2.15119e-06	2.99573e-05
GO:0004602	7	1	12.4564	glutathione peroxidase activity	MF	1e-05	2.15119e-06	2.99573e-05
GO:0030411	7	1	12.4564	scytalone dehydratase activity	MF	1e-05	2.15119e-06	2.99573e-05
GO:0017000	62	58	1.90221	antibiotic biosynthetic process	BP	0.00058	2.93145e-06	3.93652e-05
GO:2000146	9	2	8.00769	negative regulation of cell motility	BP	2e-05	2.88206e-06	3.93652e-05
GO:0018189	14	6	4.15213	pyrroloquinoline quinone biosynthetic process	BP	6e-05	1.23965e-05	0.000163547
GO:0000281	6	1	10.6769	mitotic cytokinesis	BP	1e-05	2.70829e-05	0.00028685
GO:0007064	6	1	10.6769	mitotic sister chromatid cohesion	BP	1e-05	2.70829e-05	0.00028685
GO:0019566	6	1	10.6769	arabinose metabolic process	BP	1e-05	2.70829e-05	0.00028685
GO:0031591	6	1	10.6769	wybutosine biosynthetic process	BP	1e-05	2.70829e-05	0.00028685
GO:0033068	6	1	10.6769	macrolide biosynthetic process	BP	1e-05	2.70829e-05	0.00028685
GO:0042318	6	1	10.6769	penicillin biosynthetic process	BP	1e-05	2.70829e-05	0.00028685
GO:0046415	6	1	10.6769	urate metabolic process	BP	1e-05	2.70829e-05	0.00028685
GO:0051315	6	1	10.6769	attachment of mitotic spindle microtubules to kinetochore	BP	1e-05	2.70829e-05	0.00028685
GO:0051455	6	1	10.6769	attachment of spindle microtubules to kinetochore involved in homologous chromosome segregation	BP	1e-05	2.70829e-05	0.00028685
GO:0016216	6	1	10.6769	isopenicillin-N synthase activity	MF	1e-05	2.70829e-05	0.00028685
GO:0022872	6	1	10.6769	protein-N(PI)-phosphohistidine-mannitol phosphotransferase system transmembrane transporter activity	MF	1e-05	2.70829e-05	0.00028685
GO:0047828	6	1	10.6769	D-lyxose ketol-isomerase activity	MF	1e-05	2.70829e-05	0.00028685
GO:0050519	6	1	10.6769	holo-citrate lyase synthase activity	MF	1e-05	2.70829e-05	0.00028685
GO:0070300	6	1	10.6769	phosphatidic acid binding	MF	1e-05	2.70829e-05	0.00028685
GO:0033592	11	5	3.91487	RNA strand annealing activity	MF	5e-05	0.000168566	0.00176058
GO:0006897	5	1	8.89743	endocytosis	BP	1e-05	0.000293298	0.00282769
GO:0019069	5	1	8.89743	viral capsid assembly	BP	1e-05	0.000293298	0.00282769
GO:0032201	5	1	8.89743	telomere maintenance via semi-conservative replication	BP	1e-05	0.000293298	0.00282769
GO:0032465	5	1	8.89743	regulation of cytokinesis	BP	1e-05	0.000293298	0.00282769
GO:0030515	5	1	8.89743	snoRNA binding	MF	1e-05	0.000293298	0.00282769
GO:0050750	5	1	8.89743	low-density lipoprotein particle receptor binding	MF	1e-05	0.000293298	0.00282769
GO:0019046	17	12	2.52094	release from viral latency	BP	0.00012	0.000642221	0.00603688
GO:0032897	17	12	2.52094	negative regulation of viral transcription	BP	0.00012	0.000642221	0.00603688
GO:0003796	41	42	1.73712	lysozyme activity	MF	0.00042	0.000723865	0.00672033
GO:0019058	7	3	4.15213	viral life cycle	BP	3e-05	0.00178975	0.0164133
GO:0006003	4	1	7.11794	fructose 2,6-bisphosphate metabolic process	BP	1e-05	0.00266207	0.0183659
GO:0006266	4	1	7.11794	DNA ligation	BP	1e-05	0.00266207	0.0183659
GO:0006325	4	1	7.11794	chromatin organization	BP	1e-05	0.00266207	0.0183659
GO:0007584	4	1	7.11794	response to nutrient	BP	1e-05	0.00266207	0.0183659
GO:0008543	4	1	7.11794	fibroblast growth factor receptor signaling pathway	BP	1e-05	0.00266207	0.0183659
GO:0010608	9	5	3.20307	posttranscriptional regulation of gene expression	BP	5e-05	0.00248838	0.0183659
GO:0010949	4	1	7.11794	negative regulation of intestinal phytosterol absorption	BP	1e-05	0.00266207	0.0183659
GO:0020027	4	1	7.11794	hemoglobin metabolic process	BP	1e-05	0.00266207	0.0183659
GO:0030097	4	1	7.11794	hemopoiesis	BP	1e-05	0.00266207	0.0183659
GO:0030218	4	1	7.11794	erythrocyte differentiation	BP	1e-05	0.00266207	0.0183659
GO:0043200	12	8	2.66923	response to amino acid	BP	8e-05	0.00238482	0.0183659
GO:0045796	4	1	7.11794	negative regulation of intestinal cholesterol absorption	BP	1e-05	0.00266207	0.0183659
GO:0051191	4	1	7.11794	prosthetic group biosynthetic process	BP	1e-05	0.00266207	0.0183659
GO:0060964	4	1	7.11794	regulation of gene silencing by miRNA	BP	1e-05	0.00266207	0.0183659
GO:0070327	4	1	7.11794	thyroid hormone transport	BP	1e-05	0.00266207	0.0183659
GO:1901766	4	1	7.11794	phosphinothricin biosynthetic process	BP	1e-05	0.00266207	0.0183659
GO:0001716	4	1	7.11794	L-amino-acid oxidase activity	MF	1e-05	0.00266207	0.0183659
GO:0004398	4	1	7.11794	histidine decarboxylase activity	MF	1e-05	0.00266207	0.0183659
GO:0004930	10	6	2.96581	G-protein coupled receptor activity	MF	6e-05	0.00255377	0.0183659
GO:0010333	4	1	7.11794	terpene synthase activity	MF	1e-05	0.00266207	0.0183659
GO:0017136	4	1	7.11794	NAD-dependent histone deacetylase activity	MF	1e-05	0.00266207	0.0183659
GO:0046522	4	1	7.11794	S-methyl-5-thioribose kinase activity	MF	1e-05	0.00266207	0.0183659
GO:0047206	4	1	7.11794	UDP-N-acetylmuramoylpentapeptide-lysine N6-alanyltransferase activity	MF	1e-05	0.00266207	0.0183659
GO:0047355	4	1	7.11794	CDP-glycerol glycerophosphotransferase activity	MF	1e-05	0.00266207	0.0183659
GO:0047487	4	1	7.11794	oligogalacturonide lyase activity	MF	1e-05	0.00266207	0.0183659
GO:0052618	4	1	7.11794	coenzyme F420-0:L-glutamate ligase activity	MF	1e-05	0.00266207	0.0183659
GO:0061630	4	1	7.11794	ubiquitin protein ligase activity	MF	1e-05	0.00266207	0.0183659
GO:0008531	12	9	2.37265	riboflavin kinase activity	MF	9e-05	0.00594251	0.0406251
GO:0004065	7	4	3.1141	arylsulfatase activity	MF	4e-05	0.0083297	0.0564318
GO:0046686	16	15	1.89812	response to cadmium ion	BP	0.00015	0.0128931	0.0865679
GO:0000723	3	1	5.33846	telomere maintenance	BP	1e-05	0.0195236	0.0965906
GO:0001973	3	1	5.33846	adenosine receptor signaling pathway	BP	1e-05	0.0195236	0.0965906
GO:0002253	3	1	5.33846	activation of immune response	BP	1e-05	0.0195236	0.0965906
GO:0002283	3	1	5.33846	neutrophil activation involved in immune response	BP	1e-05	0.0195236	0.0965906
GO:0002673	3	1	5.33846	regulation of acute inflammatory response	BP	1e-05	0.0195236	0.0965906
GO:0006306	3	1	5.33846	DNA methylation	BP	1e-05	0.0195236	0.0965906
GO:0006656	3	1	5.33846	phosphatidylcholine biosynthetic process	BP	1e-05	0.0195236	0.0965906
GO:0006703	3	1	5.33846	estrogen biosynthetic process	BP	1e-05	0.0195236	0.0965906
GO:0008210	3	1	5.33846	estrogen metabolic process	BP	1e-05	0.0195236	0.0965906
GO:0009738	3	1	5.33846	abscisic acid-activated signaling pathway	BP	1e-05	0.0195236	0.0965906
GO:0009862	3	1	5.33846	systemic acquired resistance, salicylic acid mediated signaling pathway	BP	1e-05	0.0195236	0.0965906
GO:0019072	3	1	5.33846	viral genome packaging	BP	1e-05	0.0195236	0.0965906
GO:0030968	3	1	5.33846	endoplasmic reticulum unfolded protein response	BP	1e-05	0.0195236	0.0965906
GO:0034372	3	1	5.33846	very-low-density lipoprotein particle remodeling	BP	1e-05	0.0195236	0.0965906
GO:0034375	3	1	5.33846	high-density lipoprotein particle remodeling	BP	1e-05	0.0195236	0.0965906
GO:0045982	3	1	5.33846	negative regulation of purine nucleobase metabolic process	BP	1e-05	0.0195236	0.0965906
GO:0046278	3	1	5.33846	3,4-dihydroxybenzoate metabolic process	BP	1e-05	0.0195236	0.0965906
GO:0050688	3	1	5.33846	regulation of defense response to virus	BP	1e-05	0.0195236	0.0965906
GO:0050900	3	1	5.33846	leukocyte migration	BP	1e-05	0.0195236	0.0965906
GO:0070948	3	1	5.33846	regulation of neutrophil mediated cytotoxicity	BP	1e-05	0.0195236	0.0965906
GO:0090107	3	1	5.33846	regulation of high-density lipoprotein particle assembly	BP	1e-05	0.0195236	0.0965906
GO:1903078	3	1	5.33846	positive regulation of protein localization to plasma membrane	BP	1e-05	0.0195236	0.0965906
GO:0001760	3	1	5.33846	aminocarboxymuconate-semialdehyde decarboxylase activity	MF	1e-05	0.0195236	0.0965906
GO:0003875	3	1	5.33846	ADP-ribosylarginine hydrolase activity	MF	1e-05	0.0195236	0.0965906
GO:0004090	3	1	5.33846	carbonyl reductase (NADPH) activity	MF	1e-05	0.0195236	0.0965906
GO:0004303	3	1	5.33846	estradiol 17-beta-dehydrogenase activity	MF	1e-05	0.0195236	0.0965906
GO:0004650	3	1	5.33846	polygalacturonase activity	MF	1e-05	0.0195236	0.0965906
GO:0004843	3	1	5.33846	thiol-dependent ubiquitin-specific protease activity	MF	1e-05	0.0195236	0.0965906
GO:0004846	3	1	5.33846	urate oxidase activity	MF	1e-05	0.0195236	0.0965906
GO:0004864	3	1	5.33846	protein phosphatase inhibitor activity	MF	1e-05	0.0195236	0.0965906
GO:0008017	3	1	5.33846	microtubule binding	MF	1e-05	0.0195236	0.0965906
GO:0008170	3	1	5.33846	N-methyltransferase activity	MF	1e-05	0.0195236	0.0965906
GO:0009037	3	1	5.33846	tyrosine-based site-specific recombinase activity	MF	1e-05	0.0195236	0.0965906
GO:0018623	3	1	5.33846	benzoate 1,2-dioxygenase activity	MF	1e-05	0.0195236	0.0965906
GO:0018662	3	1	5.33846	phenol 2-monooxygenase activity	MF	1e-05	0.0195236	0.0965906
GO:0033732	3	1	5.33846	pyrroloquinoline-quinone synthase activity	MF	1e-05	0.0195236	0.0965906
GO:0051015	3	1	5.33846	actin filament binding	MF	1e-05	0.0195236	0.0965906
GO:0080031	3	1	5.33846	methyl salicylate esterase activity	MF	1e-05	0.0195236	0.0965906
GO:0102167	3	1	5.33846	[protein]-3-O-(N-acetyl-D-glucosaminyl)-L-serine O-N-acetyl-alpha-D-glucosaminase activity	MF	1e-05	0.0195236	0.0965906
GO:0102920	3	1	5.33846	acyl coenzyme A: isopenicillin N acyltransferase activity	MF	1e-05	0.0195236	0.0965906
GO:0008831	12	11	1.94126	dTDP-4-dehydrorhamnose reductase activity	MF	0.00011	0.0244935	0.120386
GO:0004866	4	2	3.55897	endopeptidase inhibitor activity	MF	2e-05	0.0275432	0.133629
GO:0005096	4	2	3.55897	GTPase activator activity	MF	2e-05	0.0275432	0.133629
GO:0003911	5	3	2.96581	DNA ligase (NAD+) activity	MF	3e-05	0.0287235	0.13758
GO:0008251	5	3	2.96581	tRNA-specific adenosine deaminase activity	MF	3e-05	0.0287235	0.13758
GO:0046556	7	6	2.07607	alpha-L-arabinofuranosidase activity	MF	6e-05	0.0558474	0.265805
GO:0019042	17	20	1.51256	viral latency	BP	0.0002	0.0651616	0.308186
GO:0000132	2	1	3.55897	establishment of mitotic spindle orientation	BP	1e-05	0.109541	0.343227
GO:0000245	2	1	3.55897	spliceosomal complex assembly	BP	1e-05	0.109541	0.343227
GO:0006406	2	1	3.55897	mRNA export from nucleus	BP	1e-05	0.109541	0.343227
GO:0007050	2	1	3.55897	cell cycle arrest	BP	1e-05	0.109541	0.343227
GO:0007229	2	1	3.55897	integrin-mediated signaling pathway	BP	1e-05	0.109541	0.343227
GO:0007602	2	1	3.55897	phototransduction	BP	1e-05	0.109541	0.343227
GO:0007611	2	1	3.55897	learning or memory	BP	1e-05	0.109541	0.343227
GO:0009733	2	1	3.55897	response to auxin	BP	1e-05	0.109541	0.343227
GO:0009865	2	1	3.55897	pollen tube adhesion	BP	1e-05	0.109541	0.343227
GO:0010120	2	1	3.55897	camalexin biosynthetic process	BP	1e-05	0.109541	0.343227
GO:0010252	2	1	3.55897	auxin homeostasis	BP	1e-05	0.109541	0.343227
GO:0010942	2	1	3.55897	positive regulation of cell death	BP	1e-05	0.109541	0.343227
GO:0015721	2	1	3.55897	bile acid and bile salt transport	BP	1e-05	0.109541	0.343227
GO:0015918	2	1	3.55897	sterol transport	BP	1e-05	0.109541	0.343227
GO:0015948	2	1	3.55897	methanogenesis	BP	1e-05	0.109541	0.343227
GO:0016525	2	1	3.55897	negative regulation of angiogenesis	BP	1e-05	0.109541	0.343227
GO:0019298	2	1	3.55897	coenzyme B biosynthetic process	BP	1e-05	0.109541	0.343227
GO:0019385	2	1	3.55897	methanogenesis, from acetate	BP	1e-05	0.109541	0.343227
GO:0030152	2	1	3.55897	bacteriocin biosynthetic process	BP	1e-05	0.109541	0.343227
GO:0031587	2	1	3.55897	positive regulation of inositol 1,4,5-trisphosphate-sensitive calcium-release channel activity	BP	1e-05	0.109541	0.343227
GO:0032689	2	1	3.55897	negative regulation of interferon-gamma production	BP	1e-05	0.109541	0.343227
GO:0032700	2	1	3.55897	negative regulation of interleukin-17 production	BP	1e-05	0.109541	0.343227
GO:0032703	2	1	3.55897	negative regulation of interleukin-2 production	BP	1e-05	0.109541	0.343227
GO:0035494	2	1	3.55897	SNARE complex disassembly	BP	1e-05	0.109541	0.343227
GO:0042144	2	1	3.55897	vacuole fusion, non-autophagic	BP	1e-05	0.109541	0.343227
GO:0042147	2	1	3.55897	retrograde transport, endosome to Golgi	BP	1e-05	0.109541	0.343227
GO:0042403	2	1	3.55897	thyroid hormone metabolic process	BP	1e-05	0.109541	0.343227
GO:0042572	2	1	3.55897	retinol metabolic process	BP	1e-05	0.109541	0.343227
GO:0042766	2	1	3.55897	nucleosome mobilization	BP	1e-05	0.109541	0.343227
GO:0043065	2	1	3.55897	positive regulation of apoptotic process	BP	1e-05	0.109541	0.343227
GO:0043066	2	1	3.55897	negative regulation of apoptotic process	BP	1e-05	0.109541	0.343227
GO:0043525	2	1	3.55897	positive regulation of neuron apoptotic process	BP	1e-05	0.109541	0.343227
GO:0044001	2	1	3.55897	migration in host	BP	1e-05	0.109541	0.343227
GO:0045540	2	1	3.55897	regulation of cholesterol biosynthetic process	BP	1e-05	0.109541	0.343227
GO:0045719	3	2	2.66923	negative regulation of glycogen biosynthetic process	BP	2e-05	0.104446	0.343227
GO:0045724	2	1	3.55897	positive regulation of cilium assembly	BP	1e-05	0.109541	0.343227
GO:0047496	2	1	3.55897	vesicle transport along microtubule	BP	1e-05	0.109541	0.343227
GO:0050830	2	1	3.55897	defense response to Gram-positive bacterium	BP	1e-05	0.109541	0.343227
GO:0050832	2	1	3.55897	defense response to fungus	BP	1e-05	0.109541	0.343227
GO:0050860	2	1	3.55897	negative regulation of T cell receptor signaling pathway	BP	1e-05	0.109541	0.343227
GO:0051479	2	1	3.55897	mannosylglycerate biosynthetic process	BP	1e-05	0.109541	0.343227
GO:0090314	2	1	3.55897	positive regulation of protein targeting to membrane	BP	1e-05	0.109541	0.343227
GO:0097062	2	1	3.55897	dendritic spine maintenance	BP	1e-05	0.109541	0.343227
GO:1900272	2	1	3.55897	negative regulation of long-term synaptic potentiation	BP	1e-05	0.109541	0.343227
GO:1900449	2	1	3.55897	regulation of glutamate receptor signaling pathway	BP	1e-05	0.109541	0.343227
GO:1901121	2	1	3.55897	tobramycin biosynthetic process	BP	1e-05	0.109541	0.343227
GO:1901183	2	1	3.55897	positive regulation of camalexin biosynthetic process	BP	1e-05	0.109541	0.343227
GO:1901216	2	1	3.55897	positive regulation of neuron death	BP	1e-05	0.109541	0.343227
GO:1902430	2	1	3.55897	negative regulation of amyloid-beta formation	BP	1e-05	0.109541	0.343227
GO:1902951	2	1	3.55897	negative regulation of dendritic spine maintenance	BP	1e-05	0.109541	0.343227
GO:1902992	2	1	3.55897	negative regulation of amyloid precursor protein catabolic process	BP	1e-05	0.109541	0.343227
GO:1903599	2	1	3.55897	positive regulation of autophagy of mitochondrion	BP	1e-05	0.109541	0.343227
GO:1904645	2	1	3.55897	response to amyloid-beta	BP	1e-05	0.109541	0.343227
GO:1905289	2	1	3.55897	regulation of CAMKK-AMPK signaling cascade	BP	1e-05	0.109541	0.343227
GO:1905664	2	1	3.55897	regulation of calcium ion import across plasma membrane	BP	1e-05	0.109541	0.343227
GO:2001237	2	1	3.55897	negative regulation of extrinsic apoptotic signaling pathway	BP	1e-05	0.109541	0.343227
GO:0003689	2	1	3.55897	DNA clamp loader activity	MF	1e-05	0.109541	0.343227
GO:0003837	2	1	3.55897	beta-ureidopropionase activity	MF	1e-05	0.109541	0.343227
GO:0003956	2	1	3.55897	NAD(P)+-protein-arginine ADP-ribosyltransferase activity	MF	1e-05	0.109541	0.343227
GO:0004099	2	1	3.55897	chitin deacetylase activity	MF	1e-05	0.109541	0.343227
GO:0004409	2	1	3.55897	homoaconitate hydratase activity	MF	1e-05	0.109541	0.343227
GO:0004586	2	1	3.55897	ornithine decarboxylase activity	MF	1e-05	0.109541	0.343227
GO:0008171	8	8	1.77949	O-methyltransferase activity	MF	8e-05	0.0862229	0.343227
GO:0008488	2	1	3.55897	gamma-glutamyl carboxylase activity	MF	1e-05	0.109541	0.343227
GO:0008887	3	2	2.66923	glycerate kinase activity	MF	2e-05	0.104446	0.343227
GO:0010279	2	1	3.55897	indole-3-acetic acid amido synthetase activity	MF	1e-05	0.109541	0.343227
GO:0015049	2	1	3.55897	methane monooxygenase activity	MF	1e-05	0.109541	0.343227
GO:0016918	2	1	3.55897	retinal binding	MF	1e-05	0.109541	0.343227
GO:0018687	2	1	3.55897	biphenyl 2,3-dioxygenase activity	MF	1e-05	0.109541	0.343227
GO:0018784	2	1	3.55897	(S)-2-haloacid dehalogenase activity	MF	1e-05	0.109541	0.343227
GO:0030600	2	1	3.55897	feruloyl esterase activity	MF	1e-05	0.109541	0.343227
GO:0033916	2	1	3.55897	beta-agarase activity	MF	1e-05	0.109541	0.343227
GO:0033922	2	1	3.55897	peptidoglycan beta-N-acetylmuramidase activity	MF	1e-05	0.109541	0.343227
GO:0046559	2	1	3.55897	alpha-glucuronidase activity	MF	1e-05	0.109541	0.343227
GO:0046570	2	1	3.55897	methylthioribulose 1-phosphate dehydratase activity	MF	1e-05	0.109541	0.343227
GO:0047127	2	1	3.55897	thiomorpholine-carboxylate dehydrogenase activity	MF	1e-05	0.109541	0.343227
GO:0047436	2	1	3.55897	arylmalonate decarboxylase activity	MF	1e-05	0.109541	0.343227
GO:0047753	2	1	3.55897	choline-sulfatase activity	MF	1e-05	0.109541	0.343227
GO:0048487	2	1	3.55897	beta-tubulin binding	MF	1e-05	0.109541	0.343227
GO:0050144	2	1	3.55897	nucleoside deoxyribosyltransferase activity	MF	1e-05	0.109541	0.343227
GO:0070530	2	1	3.55897	K63-linked polyubiquitin modification-dependent protein binding	MF	1e-05	0.109541	0.343227
GO:0004066	7	8	1.55705	asparagine synthase (glutamine-hydrolyzing) activity	MF	8e-05	0.168389	0.525428
GO:0006644	4	4	1.77949	phospholipid metabolic process	BP	4e-05	0.190132	0.583588
GO:0051205	14	19	1.3112	protein insertion into membrane	BP	0.00019	0.189718	0.583588
GO:0004421	4	4	1.77949	hydroxymethylglutaryl-CoA synthase activity	MF	4e-05	0.190132	0.583588
GO:0004664	4	4	1.77949	prephenate dehydratase activity	MF	4e-05	0.190132	0.583588
GO:0018812	6	7	1.52527	3-hydroxyacyl-CoA dehydratase activity	MF	7e-05	0.204592	0.622889
GO:0043750	6	7	1.52527	phosphatidylinositol alpha-mannosyltransferase activity	MF	7e-05	0.204592	0.622889
GO:0036054	7	9	1.38404	protein-malonyllysine demalonylase activity	MF	9e-05	0.246286	0.743804
GO:0036055	7	9	1.38404	protein-succinyllysine desuccinylase activity	MF	9e-05	0.246286	0.743804
GO:0046512	5	6	1.48291	sphingosine biosynthetic process	BP	6e-05	0.25058	0.747764
GO:0017040	5	6	1.48291	N-acylsphingosine amidohydrolase activity	MF	6e-05	0.25058	0.747764
GO:0102121	5	6	1.48291	ceramidase activity	MF	6e-05	0.25058	0.747764
GO:0000388	1	1	1.77949	spliceosome conformational change to release U4 (or U4atac) and U1 (or U11)	BP	1e-05	0.429911	0.86442
GO:0000972	1	1	1.77949	transcription-dependent tethering of RNA polymerase II gene DNA at nuclear periphery	BP	1e-05	0.429911	0.86442
GO:0001507	1	1	1.77949	acetylcholine catabolic process in synaptic cleft	BP	1e-05	0.429911	0.86442
GO:0006293	1	1	1.77949	nucleotide-excision repair, preincision complex stabilization	BP	1e-05	0.429911	0.86442
GO:0006309	1	1	1.77949	apoptotic DNA fragmentation	BP	1e-05	0.429911	0.86442
GO:0006480	1	1	1.77949	N-terminal protein amino acid methylation	BP	1e-05	0.429911	0.86442
GO:0006672	1	1	1.77949	ceramide metabolic process	BP	1e-05	0.429911	0.86442
GO:0006685	1	1	1.77949	sphingomyelin catabolic process	BP	1e-05	0.429911	0.86442
GO:0006687	1	1	1.77949	glycosphingolipid metabolic process	BP	1e-05	0.429911	0.86442
GO:0006694	5	7	1.27106	steroid biosynthetic process	BP	7e-05	0.358216	0.86442
GO:0007264	1	1	1.77949	small GTPase mediated signal transduction	BP	1e-05	0.429911	0.86442
GO:0007269	1	1	1.77949	neurotransmitter secretion	BP	1e-05	0.429911	0.86442
GO:0007507	1	1	1.77949	heart development	BP	1e-05	0.429911	0.86442
GO:0007517	1	1	1.77949	muscle organ development	BP	1e-05	0.429911	0.86442
GO:0008016	1	1	1.77949	regulation of heart contraction	BP	1e-05	0.429911	0.86442
GO:0008053	1	1	1.77949	mitochondrial fusion	BP	1e-05	0.429911	0.86442
GO:0008361	1	1	1.77949	regulation of cell size	BP	1e-05	0.429911	0.86442
GO:0009312	1	1	1.77949	oligosaccharide biosynthetic process	BP	1e-05	0.429911	0.86442
GO:0009789	1	1	1.77949	positive regulation of abscisic acid-activated signaling pathway	BP	1e-05	0.429911	0.86442
GO:0009873	1	1	1.77949	ethylene-activated signaling pathway	BP	1e-05	0.429911	0.86442
GO:0010186	1	1	1.77949	positive regulation of cellular defense response	BP	1e-05	0.429911	0.86442
GO:0010459	1	1	1.77949	negative regulation of heart rate	BP	1e-05	0.429911	0.86442
GO:0010557	1	1	1.77949	positive regulation of macromolecule biosynthetic process	BP	1e-05	0.429911	0.86442
GO:0010613	1	1	1.77949	positive regulation of cardiac muscle hypertrophy	BP	1e-05	0.429911	0.86442
GO:0010649	1	1	1.77949	regulation of cell communication by electrical coupling	BP	1e-05	0.429911	0.86442
GO:0010719	1	1	1.77949	negative regulation of epithelial to mesenchymal transition	BP	1e-05	0.429911	0.86442
GO:0010873	1	1	1.77949	positive regulation of cholesterol esterification	BP	1e-05	0.429911	0.86442
GO:0010880	1	1	1.77949	regulation of release of sequestered calcium ion into cytosol by sarcoplasmic reticulum	BP	1e-05	0.429911	0.86442
GO:0016055	1	1	1.77949	Wnt signaling pathway	BP	1e-05	0.429911	0.86442
GO:0017157	1	1	1.77949	regulation of exocytosis	BP	1e-05	0.429911	0.86442
GO:0019731	1	1	1.77949	antibacterial humoral response	BP	1e-05	0.429911	0.86442
GO:0019805	1	1	1.77949	quinolinate biosynthetic process	BP	1e-05	0.429911	0.86442
GO:0021707	1	1	1.77949	cerebellar granule cell differentiation	BP	1e-05	0.429911	0.86442
GO:0030111	1	1	1.77949	regulation of Wnt signaling pathway	BP	1e-05	0.429911	0.86442
GO:0030307	1	1	1.77949	positive regulation of cell growth	BP	1e-05	0.429911	0.86442
GO:0031640	1	1	1.77949	killing of cells of other organism	BP	1e-05	0.429911	0.86442
GO:0033072	1	1	1.77949	vancomycin biosynthetic process	BP	1e-05	0.429911	0.86442
GO:0033561	1	1	1.77949	regulation of water loss via skin	BP	1e-05	0.429911	0.86442
GO:0035774	1	1	1.77949	positive regulation of insulin secretion involved in cellular response to glucose stimulus	BP	1e-05	0.429911	0.86442
GO:0042135	1	1	1.77949	neurotransmitter catabolic process	BP	1e-05	0.429911	0.86442
GO:0042994	1	1	1.77949	cytoplasmic sequestering of transcription factor	BP	1e-05	0.429911	0.86442
GO:0043403	1	1	1.77949	skeletal muscle tissue regeneration	BP	1e-05	0.429911	0.86442
GO:0043642	1	1	1.77949	novobiocin biosynthetic process	BP	1e-05	0.429911	0.86442
GO:0044030	1	1	1.77949	regulation of DNA methylation	BP	1e-05	0.429911	0.86442
GO:0044130	1	1	1.77949	negative regulation of growth of symbiont in host	BP	1e-05	0.429911	0.86442
GO:0045312	1	1	1.77949	nor-spermidine biosynthetic process	BP	1e-05	0.429911	0.86442
GO:0045733	1	1	1.77949	acetate catabolic process	BP	1e-05	0.429911	0.86442
GO:0048733	1	1	1.77949	sebaceous gland development	BP	1e-05	0.429911	0.86442
GO:0050829	1	1	1.77949	defense response to Gram-negative bacterium	BP	1e-05	0.429911	0.86442
GO:0050872	1	1	1.77949	white fat cell differentiation	BP	1e-05	0.429911	0.86442
GO:0050873	1	1	1.77949	brown fat cell differentiation	BP	1e-05	0.429911	0.86442
GO:0051028	1	1	1.77949	mRNA transport	BP	1e-05	0.429911	0.86442
GO:0051092	1	1	1.77949	positive regulation of NF-kappaB transcription factor activity	BP	1e-05	0.429911	0.86442
GO:0051146	1	1	1.77949	striated muscle cell differentiation	BP	1e-05	0.429911	0.86442
GO:0051247	1	1	1.77949	positive regulation of protein metabolic process	BP	1e-05	0.429911	0.86442
GO:0051281	1	1	1.77949	positive regulation of release of sequestered calcium ion into cytosol	BP	1e-05	0.429911	0.86442
GO:0051672	1	1	1.77949	catabolism by organism of cell wall peptidoglycan in other organism	BP	1e-05	0.429911	0.86442
GO:0052212	1	1	1.77949	modification of morphology or physiology of other organism via secreted substance involved in symbiotic interaction	BP	1e-05	0.429911	0.86442
GO:0055118	1	1	1.77949	negative regulation of cardiac muscle contraction	BP	1e-05	0.429911	0.86442
GO:0060236	1	1	1.77949	regulation of mitotic spindle organization	BP	1e-05	0.429911	0.86442
GO:0060315	1	1	1.77949	negative regulation of ryanodine-sensitive calcium-release channel activity	BP	1e-05	0.429911	0.86442
GO:0070458	1	1	1.77949	cellular detoxification of nitrogen compound	BP	1e-05	0.429911	0.86442
GO:0070527	1	1	1.77949	platelet aggregation	BP	1e-05	0.429911	0.86442
GO:0071033	1	1	1.77949	nuclear retention of pre-mRNA at the site of transcription	BP	1e-05	0.429911	0.86442
GO:0071139	1	1	1.77949	resolution of recombination intermediates	BP	1e-05	0.429911	0.86442
GO:0071260	1	1	1.77949	cellular response to mechanical stimulus	BP	1e-05	0.429911	0.86442
GO:0071407	1	1	1.77949	cellular response to organic cyclic compound	BP	1e-05	0.429911	0.86442
GO:0086004	1	1	1.77949	regulation of cardiac muscle cell contraction	BP	1e-05	0.429911	0.86442
GO:0097185	1	1	1.77949	cellular response to azide	BP	1e-05	0.429911	0.86442
GO:0097190	1	1	1.77949	apoptotic signaling pathway	BP	1e-05	0.429911	0.86442
GO:1901077	1	1	1.77949	regulation of relaxation of muscle	BP	1e-05	0.429911	0.86442
GO:1901844	1	1	1.77949	regulation of cell communication by electrical coupling involved in cardiac conduction	BP	1e-05	0.429911	0.86442
GO:1904526	1	1	1.77949	regulation of microtubule binding	BP	1e-05	0.429911	0.86442
GO:0000334	1	1	1.77949	3-hydroxyanthranilate 3,4-dioxygenase activity	MF	1e-05	0.429911	0.86442
GO:0003713	1	1	1.77949	transcription coactivator activity	MF	1e-05	0.429911	0.86442
GO:0003884	1	1	1.77949	D-amino-acid oxidase activity	MF	1e-05	0.429911	0.86442
GO:0003910	1	1	1.77949	DNA ligase (ATP) activity	MF	1e-05	0.429911	0.86442
GO:0004104	1	1	1.77949	cholinesterase activity	MF	1e-05	0.429911	0.86442
GO:0004496	1	1	1.77949	mevalonate kinase activity	MF	1e-05	0.429911	0.86442
GO:0004683	1	1	1.77949	calmodulin-dependent protein kinase activity	MF	1e-05	0.429911	0.86442
GO:0004753	1	1	1.77949	saccharopine dehydrogenase activity	MF	1e-05	0.429911	0.86442
GO:0004806	8	12	1.18632	triglyceride lipase activity	MF	0.00012	0.363129	0.86442
GO:0008131	1	1	1.77949	primary amine oxidase activity	MF	1e-05	0.429911	0.86442
GO:0008135	1	1	1.77949	translation factor activity, RNA binding	MF	1e-05	0.429911	0.86442
GO:0008353	1	1	1.77949	RNA polymerase II carboxy-terminal domain kinase activity	MF	1e-05	0.429911	0.86442
GO:0008375	1	1	1.77949	acetylglucosaminyltransferase activity	MF	1e-05	0.429911	0.86442
GO:0008476	1	1	1.77949	protein-tyrosine sulfotransferase activity	MF	1e-05	0.429911	0.86442
GO:0008741	1	1	1.77949	ribulokinase activity	MF	1e-05	0.429911	0.86442
GO:0008860	1	1	1.77949	ferredoxin-NAD+ reductase activity	MF	1e-05	0.429911	0.86442
GO:0009924	1	1	1.77949	octadecanal decarbonylase activity	MF	1e-05	0.429911	0.86442
GO:0015020	1	1	1.77949	glucuronosyltransferase activity	MF	1e-05	0.429911	0.86442
GO:0015021	1	1	1.77949	heparin-sulfate lyase activity	MF	1e-05	0.429911	0.86442
GO:0016159	7	10	1.24564	muconolactone delta-isomerase activity	MF	0.0001	0.332846	0.86442
GO:0016422	1	1	1.77949	mRNA (2'-O-methyladenosine-N6-)-methyltransferase activity	MF	1e-05	0.429911	0.86442
GO:0017172	1	1	1.77949	cysteine dioxygenase activity	MF	1e-05	0.429911	0.86442
GO:0018785	1	1	1.77949	haloacetate dehalogenase activity	MF	1e-05	0.429911	0.86442
GO:0030059	1	1	1.77949	aralkylamine dehydrogenase (azurin) activity	MF	1e-05	0.429911	0.86442
GO:0030570	1	1	1.77949	pectate lyase activity	MF	1e-05	0.429911	0.86442
GO:0033988	1	1	1.77949	bile-acid 7alpha-dehydratase activity	MF	1e-05	0.429911	0.86442
GO:0034257	1	1	1.77949	nicotinamide riboside transmembrane transporter activity	MF	1e-05	0.429911	0.86442
GO:0034459	1	1	1.77949	ATP-dependent 3'-5' RNA helicase activity	MF	1e-05	0.429911	0.86442
GO:0035595	1	1	1.77949	N-acetylglucosaminylinositol deacetylase activity	MF	1e-05	0.429911	0.86442
GO:0042813	1	1	1.77949	Wnt-activated receptor activity	MF	1e-05	0.429911	0.86442
GO:0043141	1	1	1.77949	ATP-dependent 5'-3' DNA helicase activity	MF	1e-05	0.429911	0.86442
GO:0045302	1	1	1.77949	choloylglycine hydrolase activity	MF	1e-05	0.429911	0.86442
GO:0046919	1	1	1.77949	pyruvyltransferase activity	MF	1e-05	0.429911	0.86442
GO:0047091	1	1	1.77949	L-lysine 6-monooxygenase (NADPH) activity	MF	1e-05	0.429911	0.86442
GO:0047102	1	1	1.77949	aminomuconate-semialdehyde dehydrogenase activity	MF	1e-05	0.429911	0.86442
GO:0047459	1	1	1.77949	3-aminobutyryl-CoA ammonia-lyase activity	MF	1e-05	0.429911	0.86442
GO:0047507	1	1	1.77949	(deoxy)nucleoside-phosphate kinase activity	MF	1e-05	0.429911	0.86442
GO:0047553	1	1	1.77949	2-oxoglutarate synthase activity	MF	1e-05	0.429911	0.86442
GO:0047711	1	1	1.77949	blasticidin-S deaminase activity	MF	1e-05	0.429911	0.86442
GO:0050529	1	1	1.77949	polyneuridine-aldehyde esterase activity	MF	1e-05	0.429911	0.86442
GO:0050636	1	1	1.77949	vinorine synthase activity	MF	1e-05	0.429911	0.86442
GO:0052593	1	1	1.77949	tryptamine:oxygen oxidoreductase (deaminating) activity	MF	1e-05	0.429911	0.86442
GO:0052594	1	1	1.77949	aminoacetone:oxygen oxidoreductase(deaminating) activity	MF	1e-05	0.429911	0.86442
GO:0052595	1	1	1.77949	aliphatic-amine oxidase activity	MF	1e-05	0.429911	0.86442
GO:0052596	1	1	1.77949	phenethylamine:oxygen oxidoreductase (deaminating) activity	MF	1e-05	0.429911	0.86442
GO:0052597	1	1	1.77949	diamine oxidase activity	MF	1e-05	0.429911	0.86442
GO:0052716	1	1	1.77949	hydroquinone:oxygen oxidoreductase activity	MF	1e-05	0.429911	0.86442
GO:0070330	1	1	1.77949	aromatase activity	MF	1e-05	0.429911	0.86442
GO:0102302	1	1	1.77949	mycinamicin VI 2''-O-methyltransferase activity	MF	1e-05	0.429911	0.86442
GO:0008836	5	8	1.11218	diaminopimelate decarboxylase activity	MF	8e-05	0.46708	0.936651
GO:0016126	2	3	1.18632	sterol biosynthetic process	BP	3e-05	0.50236	0.999404
GO:0042538	2	3	1.18632	hyperosmotic salinity response	BP	3e-05	0.50236	0.999404
GO:0097172	2	3	1.18632	N-acetylmuramic acid metabolic process	BP	3e-05	0.50236	0.999404
GO:0000105	2	228	0.0156095	histidine biosynthetic process	BP	0.00228	1	1
GO:0000160	30	472	0.113103	phosphorelay signal transduction system	BP	0.00472	1	1
GO:0000272	7	71	0.175442	polysaccharide catabolic process	BP	0.00071	1	1
GO:0000917	5	235	0.0378614	division septum assembly	BP	0.00235	1	1
GO:0001510	1	20	0.0889743	RNA methylation	BP	0.0002	0.999987	1
GO:0001666	6	46	0.232107	response to hypoxia	BP	0.00046	0.999999	1
GO:0002049	1	33	0.0539238	pyoverdine biosynthetic process	BP	0.00033	1	1
GO:0006004	1	154	0.0115551	fucose metabolic process	BP	0.00154	1	1
GO:0006006	4	329	0.0216351	glucose metabolic process	BP	0.00329	1	1
GO:0006096	3	648	0.00823836	glycolytic process	BP	0.00648	1	1
GO:0006097	2	262	0.0135839	glyoxylate cycle	BP	0.00262	1	1
GO:0006098	1	309	0.00575885	pentose-phosphate shunt	BP	0.00309	1	1
GO:0006109	4	64	0.111218	regulation of carbohydrate metabolic process	BP	0.00064	1	1
GO:0006163	2	114	0.0312191	purine nucleotide metabolic process	BP	0.00114	1	1
GO:0006220	2	90	0.0395441	pyrimidine nucleotide metabolic process	BP	0.0009	1	1
GO:0006259	16	456	0.0624381	DNA metabolic process	BP	0.00456	1	1
GO:0006260	107	1223	0.155687	DNA replication	BP	0.01223	1	1
GO:0006265	8	318	0.0447669	DNA topological change	BP	0.00318	1	1
GO:0006269	18	66	0.485314	DNA replication, synthesis of RNA primer	BP	0.00066	0.999815	1
GO:0006270	12	37	0.577131	DNA replication initiation	BP	0.00037	0.985658	1
GO:0006274	2	18	0.197721	DNA replication termination	BP	0.00018	0.999551	1
GO:0006275	5	25	0.355897	regulation of DNA replication	BP	0.00025	0.99826	1
GO:0006281	79	1180	0.119135	DNA repair	BP	0.0118	1	1
GO:0006304	2	8	0.444872	DNA modification	BP	8e-05	0.938691	1
GO:0006308	3	70	0.0762637	DNA catabolic process	BP	0.0007	1	1
GO:0006310	162	302	0.954559	DNA recombination	BP	0.00302	0.733569	1
GO:0006351	162	1440	0.200192	transcription, DNA-templated	BP	0.0144	1	1
GO:0006355	699	2708	0.459328	regulation of transcription, DNA-templated	BP	0.02708	1	1
GO:0006364	17	420	0.0720268	rRNA processing	BP	0.0042	1	1
GO:0006396	8	235	0.0605782	RNA processing	BP	0.00235	1	1
GO:0006401	3	104	0.0513313	RNA catabolic process	BP	0.00104	1	1
GO:0006402	11	196	0.0998691	mRNA catabolic process	BP	0.00196	1	1
GO:0006412	27	8320	0.00577477	translation	BP	0.0832	1	1
GO:0006417	3	969	0.00550924	regulation of translation	BP	0.00969	1	1
GO:0006464	9	200	0.0800769	cellular protein modification process	BP	0.002	1	1
GO:0006474	1	46	0.0386845	N-terminal protein amino acid acetylation	BP	0.00046	1	1
GO:0006508	130	2125	0.108863	proteolysis	BP	0.02125	1	1
GO:0006605	2	100	0.0355897	protein targeting	BP	0.001	1	1
GO:0006631	13	1657	0.013961	fatty acid metabolic process	BP	0.01657	1	1
GO:0006633	41	1679	0.0434538	fatty acid biosynthetic process	BP	0.01679	1	1
GO:0006635	1	250	0.00711794	fatty acid beta-oxidation	BP	0.0025	1	1
GO:0006665	2	14	0.254212	sphingolipid metabolic process	BP	0.00014	0.996605	1
GO:0006749	7	50	0.249128	glutathione metabolic process	BP	0.0005	0.999999	1
GO:0006750	15	101	0.26428	glutathione biosynthetic process	BP	0.00101	1	1
GO:0006754	6	503	0.0212265	ATP biosynthetic process	BP	0.00503	1	1
GO:0006777	1	137	0.0129889	Mo-molybdopterin cofactor biosynthetic process	BP	0.00137	1	1
GO:0006779	2	115	0.0309476	porphyrin-containing compound biosynthetic process	BP	0.00115	1	1
GO:0006799	1	20	0.0889743	polyphosphate biosynthetic process	BP	0.0002	0.999987	1
GO:0006812	1	67	0.0265595	cation transport	BP	0.00067	1	1
GO:0006855	14	366	0.0680678	drug transmembrane transport	BP	0.00366	1	1
GO:0006865	1	189	0.00941527	amino acid transport	BP	0.00189	1	1
GO:0006869	7	71	0.175442	lipid transport	BP	0.00071	1	1
GO:0006880	1	125	0.0142359	intracellular sequestering of iron ion	BP	0.00125	1	1
GO:0006886	13	101	0.229043	intracellular protein transport	BP	0.00101	1	1
GO:0007062	2	12	0.296581	sister chromatid cohesion	BP	0.00012	0.990877	1
GO:0008156	3	16	0.333654	negative regulation of DNA replication	BP	0.00016	0.993727	1
GO:0008203	5	76	0.117071	cholesterol metabolic process	BP	0.00076	1	1
GO:0008295	1	44	0.0404429	spermidine biosynthetic process	BP	0.00044	1	1
GO:0008299	3	527	0.0101299	isoprenoid biosynthetic process	BP	0.00527	1	1
GO:0008300	7	62	0.20091	isoprenoid catabolic process	BP	0.00062	1	1
GO:0008360	23	871	0.0469899	regulation of cell shape	BP	0.00871	1	1
GO:0008643	53	584	0.161494	carbohydrate transport	BP	0.00584	1	1
GO:0008652	50	2247	0.0395969	cellular amino acid biosynthetic process	BP	0.02247	1	1
GO:0008654	6	128	0.0834134	phospholipid biosynthetic process	BP	0.00128	1	1
GO:0009061	2	520	0.00684418	anaerobic respiration	BP	0.0052	1	1
GO:0009062	1	44	0.0404429	fatty acid catabolic process	BP	0.00044	1	1
GO:0009073	13	567	0.0407995	aromatic amino acid family biosynthetic process	BP	0.00567	1	1
GO:0009094	4	134	0.053119	L-phenylalanine biosynthetic process	BP	0.00134	1	1
GO:0009102	9	509	0.0314644	biotin biosynthetic process	BP	0.00509	1	1
GO:0009103	2	552	0.00644741	lipopolysaccharide biosynthetic process	BP	0.00552	1	1
GO:0009107	1	17	0.104676	lipoate biosynthetic process	BP	0.00017	0.999929	1
GO:0009108	6	19	0.561943	coenzyme biosynthetic process	BP	0.00019	0.95459	1
GO:0009116	11	607	0.0322477	nucleoside metabolic process	BP	0.00607	1	1
GO:0009117	2	317	0.011227	nucleotide metabolic process	BP	0.00317	1	1
GO:0009231	13	319	0.0725182	riboflavin biosynthetic process	BP	0.00319	1	1
GO:0009236	10	111	0.160314	cobalamin biosynthetic process	BP	0.00111	1	1
GO:0009242	2	27	0.131814	colanic acid biosynthetic process	BP	0.00027	0.999996	1
GO:0009245	8	438	0.032502	lipid A biosynthetic process	BP	0.00438	1	1
GO:0009247	6	32	0.333654	glycolipid biosynthetic process	BP	0.00032	0.999672	1
GO:0009249	5	60	0.148291	protein lipoylation	BP	0.0006	1	1
GO:0009252	23	935	0.0437735	peptidoglycan biosynthetic process	BP	0.00935	1	1
GO:0009267	8	15	0.949059	cellular response to starvation	BP	0.00015	0.605224	1
GO:0009306	39	99	0.70101	protein secretion	BP	0.00099	0.992041	1
GO:0009411	18	100	0.320307	response to UV	BP	0.001	1	1
GO:0009432	9	397	0.040341	SOS response	BP	0.00397	1	1
GO:0009584	2	19	0.187314	detection of visible light	BP	0.00019	0.999731	1
GO:0009617	1	12	0.148291	response to bacterium	BP	0.00012	0.998822	1
GO:0009691	3	33	0.161771	cytokinin biosynthetic process	BP	0.00033	0.999998	1
GO:0009966	1	6	0.296581	regulation of signal transduction	BP	6e-05	0.965674	1
GO:0010124	1	155	0.0114806	phenylacetate catabolic process	BP	0.00155	1	1
GO:0010125	1	15	0.118632	mycothiol biosynthetic process	BP	0.00015	0.999782	1
GO:0010272	1	68	0.0261689	response to silver ion	BP	0.00068	1	1
GO:0010273	1	111	0.0160314	detoxification of copper ion	BP	0.00111	1	1
GO:0010288	1	2	0.889743	response to lead ion	BP	2e-05	0.675	1
GO:0010468	9	194	0.0825535	regulation of gene expression	BP	0.00194	1	1
GO:0010498	2	268	0.0132797	proteasomal protein catabolic process	BP	0.00268	1	1
GO:0010629	1	10	0.177949	negative regulation of gene expression	BP	0.0001	0.996375	1
GO:0010974	1	16	0.111218	negative regulation of division septum assembly	BP	0.00016	0.999876	1
GO:0015031	28	466	0.106922	protein transport	BP	0.00466	1	1
GO:0015671	4	25	0.284718	oxygen transport	BP	0.00025	0.999545	1
GO:0015886	9	26	0.615976	heme transport	BP	0.00026	0.954287	1
GO:0015891	4	33	0.215695	siderophore transport	BP	0.00033	0.999989	1
GO:0015914	2	70	0.0508425	phospholipid transport	BP	0.0007	1	1
GO:0015920	2	55	0.0647086	lipopolysaccharide transport	BP	0.00055	1	1
GO:0015940	1	130	0.0136884	pantothenate biosynthetic process	BP	0.0013	1	1
GO:0015949	1	727	0.00244771	nucleobase-containing small molecule interconversion	BP	0.00727	1	1
GO:0016070	4	12	0.593162	RNA metabolic process	BP	0.00012	0.903859	1
GO:0016114	3	494	0.0108066	terpenoid biosynthetic process	BP	0.00494	1	1
GO:0016226	12	368	0.0580267	iron-sulfur cluster assembly	BP	0.00368	1	1
GO:0016310	58	1962	0.0526046	phosphorylation	BP	0.01962	1	1
GO:0016311	24	575	0.0742742	dephosphorylation	BP	0.00575	1	1
GO:0016998	8	58	0.245446	cell wall macromolecule catabolic process	BP	0.00058	1	1
GO:0017148	15	795	0.0335752	negative regulation of translation	BP	0.00795	1	1
GO:0019068	8	127	0.112094	virion assembly	BP	0.00127	1	1
GO:0019076	4	12	0.593162	viral release from host cell	BP	0.00012	0.903859	1
GO:0019284	4	85	0.0837405	L-methionine salvage from S-adenosylmethionine	BP	0.00085	1	1
GO:0019350	5	25	0.355897	teichoic acid biosynthetic process	BP	0.00025	0.99826	1
GO:0019354	2	22	0.161771	siroheme biosynthetic process	BP	0.00022	0.999943	1
GO:0019379	3	30	0.177949	sulfate assimilation, phosphoadenylyl sulfate reduction by phosphoadenylyl-sulfate reductase (thioredoxin)	BP	0.0003	0.999992	1
GO:0019430	2	185	0.0192377	removal of superoxide radicals	BP	0.00185	1	1
GO:0019627	3	118	0.0452412	urea metabolic process	BP	0.00118	1	1
GO:0019646	2	84	0.0423687	aerobic electron transport chain	BP	0.00084	1	1
GO:0019752	2	122	0.0291719	carboxylic acid metabolic process	BP	0.00122	1	1
GO:0019852	1	24	0.0741453	L-ascorbic acid metabolic process	BP	0.00024	0.999999	1
GO:0019853	2	4	0.889743	L-ascorbic acid biosynthetic process	BP	4e-05	0.656946	1
GO:0019854	1	192	0.00926816	L-ascorbic acid catabolic process	BP	0.00192	1	1
GO:0019932	1	3	0.593162	second-messenger-mediated signaling	BP	3e-05	0.814723	1
GO:0023014	2	27	0.131814	signal transduction by protein phosphorylation	BP	0.00027	0.999996	1
GO:0030091	2	262	0.0135839	protein repair	BP	0.00262	1	1
GO:0030308	1	42	0.0423687	negative regulation of cell growth	BP	0.00042	1	1
GO:0030420	2	73	0.048753	establishment of competence for transformation	BP	0.00073	1	1
GO:0030435	9	290	0.0552254	sporulation resulting in formation of a cellular spore	BP	0.0029	1	1
GO:0030488	8	89	0.159954	tRNA methylation	BP	0.00089	1	1
GO:0030649	1	28	0.0635531	aminoglycoside antibiotic catabolic process	BP	0.00028	1	1
GO:0031167	5	128	0.0695112	rRNA methylation	BP	0.00128	1	1
GO:0032775	5	17	0.523378	DNA methylation on adenine	BP	0.00017	0.961083	1
GO:0033468	1	100	0.0177949	CMP-keto-3-deoxy-D-manno-octulosonic acid biosynthetic process	BP	0.001	1	1
GO:0034219	18	259	0.123671	carbohydrate transmembrane transport	BP	0.00259	1	1
GO:0034220	6	132	0.0808857	ion transmembrane transport	BP	0.00132	1	1
GO:0035556	7	31	0.401819	intracellular signal transduction	BP	0.00031	0.99845	1
GO:0042121	1	28	0.0635531	alginic acid biosynthetic process	BP	0.00028	1	1
GO:0042128	2	304	0.0117071	nitrate assimilation	BP	0.00304	1	1
GO:0042158	3	9	0.593162	lipoprotein biosynthetic process	BP	9e-05	0.880131	1
GO:0042174	1	24	0.0741453	negative regulation of sporulation resulting in formation of a cellular spore	BP	0.00024	0.999999	1
GO:0042219	1	3	0.593162	cellular modified amino acid catabolic process	BP	3e-05	0.814723	1
GO:0042619	1	78	0.0228139	poly-hydroxybutyrate biosynthetic process	BP	0.00078	1	1
GO:0042816	1	35	0.0508425	vitamin B6 metabolic process	BP	0.00035	1	1
GO:0042891	2	16	0.222436	antibiotic transport	BP	0.00016	0.998757	1
GO:0042952	7	91	0.136884	beta-ketoadipate pathway	BP	0.00091	1	1
GO:0042956	3	360	0.0148291	maltodextrin transport	BP	0.0036	1	1
GO:0043165	16	33	0.862781	Gram-negative-bacterium-type cell outer membrane assembly	BP	0.00033	0.754212	1
GO:0043254	3	12	0.444872	regulation of protein complex assembly	BP	0.00012	0.964086	1
GO:0043420	1	19	0.0936572	anthranilate metabolic process	BP	0.00019	0.999977	1
GO:0043487	1	96	0.0185363	regulation of RNA stability	BP	0.00096	1	1
GO:0043708	2	14	0.254212	cell adhesion involved in biofilm formation	BP	0.00014	0.996605	1
GO:0043709	1	114	0.0156095	cell adhesion involved in single-species biofilm formation	BP	0.00114	1	1
GO:0044038	4	12	0.593162	cell wall macromolecule biosynthetic process	BP	0.00012	0.903859	1
GO:0044780	13	165	0.140202	bacterial-type flagellum assembly	BP	0.00165	1	1
GO:0045013	3	85	0.0628054	carbon catabolite repression of transcription	BP	0.00085	1	1
GO:0045454	36	276	0.232107	cell redox homeostasis	BP	0.00276	1	1
GO:0045490	3	12	0.444872	pectin catabolic process	BP	0.00012	0.964086	1
GO:0045727	5	43	0.206917	positive regulation of translation	BP	0.00043	0.999999	1
GO:0045892	106	1106	0.170547	negative regulation of transcription, DNA-templated	BP	0.01106	1	1
GO:0045893	75	369	0.361684	positive regulation of transcription, DNA-templated	BP	0.00369	1	1
GO:0045947	3	362	0.0147471	negative regulation of translational initiation	BP	0.00362	1	1
GO:0045948	3	56	0.0953296	positive regulation of translational initiation	BP	0.00056	1	1
GO:0046413	1	23	0.077369	organomercury catabolic process	BP	0.00023	0.999998	1
GO:0046416	1	62	0.0287014	D-amino acid metabolic process	BP	0.00062	1	1
GO:0046500	1	26	0.0684418	S-adenosylmethionine metabolic process	BP	0.00026	1	1
GO:0046503	1	6	0.296581	glycerolipid catabolic process	BP	6e-05	0.965674	1
GO:0046618	4	201	0.0354127	drug export	BP	0.00201	1	1
GO:0046688	3	142	0.0375948	response to copper ion	BP	0.00142	1	1
GO:0046689	5	38	0.234143	response to mercury ion	BP	0.00038	0.999994	1
GO:0046835	2	184	0.0193422	carbohydrate phosphorylation	BP	0.00184	1	1
GO:0050708	3	40	0.133461	regulation of protein secretion	BP	0.0004	1	1
GO:0051085	1	135	0.0131814	chaperone cofactor-dependent protein refolding	BP	0.00135	1	1
GO:0051252	1	28	0.0635531	regulation of RNA metabolic process	BP	0.00028	1	1
GO:0051603	5	238	0.0373842	proteolysis involved in cellular protein catabolic process	BP	0.00238	1	1
GO:0051604	10	31	0.574028	protein maturation	BP	0.00031	0.97905	1
GO:0051607	45	292	0.274236	defense response to virus	BP	0.00292	1	1
GO:0051782	7	38	0.3278	negative regulation of cell division	BP	0.00038	0.999905	1
GO:0052572	3	47	0.113584	response to host immune response	BP	0.00047	1	1
GO:0060326	3	31	0.172208	cell chemotaxis	BP	0.00031	0.999995	1
GO:0060701	5	18	0.494302	negative regulation of ribonuclease activity	BP	0.00018	0.972864	1
GO:0070301	2	30	0.118632	cellular response to hydrogen peroxide	BP	0.0003	0.999999	1
GO:0070542	1	6	0.296581	response to fatty acid	BP	6e-05	0.965674	1
GO:0070689	4	57	0.124876	L-threonine catabolic process to propionate	BP	0.00057	1	1
GO:0070723	2	6	0.593162	response to cholesterol	BP	6e-05	0.849929	1
GO:0070814	3	30	0.177949	hydrogen sulfide biosynthetic process	BP	0.0003	0.999992	1
GO:0071468	12	56	0.381318	cellular response to acidic pH	BP	0.00056	0.999976	1
GO:0071731	7	27	0.461348	response to nitric oxide	BP	0.00027	0.993168	1
GO:0071768	1	130	0.0136884	mycolic acid biosynthetic process	BP	0.0013	1	1
GO:0071793	7	30	0.415213	bacillithiol biosynthetic process	BP	0.0003	0.997735	1
GO:0071897	15	394	0.0677469	DNA biosynthetic process	BP	0.00394	1	1
GO:0071973	8	189	0.0753222	bacterial-type flagellum-dependent cell motility	BP	0.00189	1	1
GO:0090305	134	1155	0.206451	nucleic acid phosphodiester bond hydrolysis	BP	0.01155	1	1
GO:0097428	14	30	0.830427	protein maturation by iron-sulfur cluster transfer	BP	0.0003	0.789713	1
GO:0097588	2	48	0.0741453	archaeal or bacterial-type flagellum-dependent cell motility	BP	0.00048	1	1
GO:1900376	4	64	0.111218	regulation of secondary metabolite biosynthetic process	BP	0.00064	1	1
GO:1900377	9	66	0.242657	negative regulation of secondary metabolite biosynthetic process	BP	0.00066	1	1
GO:1902201	8	22	0.647086	negative regulation of bacterial-type flagellum-dependent cell motility	BP	0.00022	0.925223	1
GO:1902208	1	10	0.177949	regulation of bacterial-type flagellum assembly	BP	0.0001	0.996375	1
GO:1902209	1	4	0.444872	negative regulation of bacterial-type flagellum assembly	BP	4e-05	0.894378	1
GO:2000142	39	155	0.447742	regulation of DNA-templated transcription, initiation	BP	0.00155	1	1
GO:0000036	4	157	0.0453372	acyl carrier activity	MF	0.00157	1	1
GO:0000049	2	1493	0.00238377	tRNA binding	MF	0.01493	1	1
GO:0000155	5	48	0.185363	phosphorelay sensor kinase activity	MF	0.00048	1	1
GO:0000287	119	4648	0.0455591	magnesium ion binding	MF	0.04648	1	1
GO:0000774	2	4	0.889743	adenyl-nucleotide exchange factor activity	MF	4e-05	0.656946	1
GO:0001141	7	57	0.218533	transcriptional repressor activity, bacterial-type RNA polymerase proximal promoter sequence-specific DNA binding	MF	0.00057	1	1
GO:0001671	2	9	0.395441	ATPase activator activity	MF	9e-05	0.961476	1
GO:0002134	2	27	0.131814	UTP binding	MF	0.00027	0.999996	1
GO:0002161	2	72	0.0494302	aminoacyl-tRNA editing activity	MF	0.00072	1	1
GO:0003684	11	189	0.103568	damaged DNA binding	MF	0.00189	1	1
GO:0003690	13	48	0.481944	double-stranded DNA binding	MF	0.00048	0.998972	1
GO:0003697	41	256	0.284996	single-stranded DNA binding	MF	0.00256	1	1
GO:0003714	3	32	0.166827	transcription corepressor activity	MF	0.00032	0.999997	1
GO:0003729	1	541	0.00328925	mRNA binding	MF	0.00541	1	1
GO:0003855	8	190	0.0749257	3-dehydroquinate dehydratase activity	MF	0.0019	1	1
GO:0003858	2	48	0.0741453	3-hydroxybutyrate dehydrogenase activity	MF	0.00048	1	1
GO:0003899	104	555	0.333453	DNA-directed 5'-3' RNA polymerase activity	MF	0.00555	1	1
GO:0003918	8	255	0.055827	DNA topoisomerase type II (ATP-hydrolyzing) activity	MF	0.00255	1	1
GO:0003968	8	88	0.161771	RNA-directed 5'-3' RNA polymerase activity	MF	0.00088	1	1
GO:0003989	1	387	0.00459816	acetyl-CoA carboxylase activity	MF	0.00387	1	1
GO:0003994	4	8	0.889743	aconitate hydratase activity	MF	8e-05	0.656985	1
GO:0004040	22	39	1.00381	amidase activity	MF	0.00039	0.52128	1
GO:0004049	3	12	0.444872	anthranilate synthase activity	MF	0.00012	0.964086	1
GO:0004064	2	11	0.323543	arylesterase activity	MF	0.00011	0.985158	1
GO:0004089	15	71	0.375948	carbonate dehydratase activity	MF	0.00071	0.999998	1
GO:0004126	1	27	0.0659069	cytidine deaminase activity	MF	0.00027	1	1
GO:0004129	3	113	0.047243	cytochrome-c oxidase activity	MF	0.00113	1	1
GO:0004132	2	21	0.169475	dCMP deaminase activity	MF	0.00021	0.999904	1
GO:0004141	9	112	0.142994	dethiobiotin synthase activity	MF	0.00112	1	1
GO:0004146	3	99	0.0539238	dihydrofolate reductase activity	MF	0.00099	1	1
GO:0004175	5	229	0.0388534	endopeptidase activity	MF	0.00229	1	1
GO:0004252	93	667	0.248114	serine-type endopeptidase activity	MF	0.00667	1	1
GO:0004300	7	147	0.0847374	enoyl-CoA hydratase activity	MF	0.00147	1	1
GO:0004312	4	9	0.790883	fatty acid synthase activity	MF	9e-05	0.742985	1
GO:0004316	1	256	0.00695112	3-oxoacyl-[acyl-carrier-protein] reductase (NADPH) activity	MF	0.00256	1	1
GO:0004322	1	269	0.00661519	ferroxidase activity	MF	0.00269	1	1
GO:0004333	2	74	0.0480942	fumarate hydratase activity	MF	0.00074	1	1
GO:0004348	2	14	0.254212	glucosylceramidase activity	MF	0.00014	0.996605	1
GO:0004359	5	128	0.0695112	glutaminase activity	MF	0.00128	1	1
GO:0004362	1	19	0.0936572	glutathione-disulfide reductase activity	MF	0.00019	0.999977	1
GO:0004371	14	36	0.692022	glycerone kinase activity	MF	0.00036	0.939909	1
GO:0004385	2	69	0.0515793	guanylate kinase activity	MF	0.00069	1	1
GO:0004451	2	50	0.0711794	isocitrate lyase activity	MF	0.0005	1	1
GO:0004452	1	63	0.0282458	isopentenyl-diphosphate delta-isomerase activity	MF	0.00063	1	1
GO:0004476	2	14	0.254212	mannose-6-phosphate isomerase activity	MF	0.00014	0.996605	1
GO:0004519	325	637	0.907901	endonuclease activity	MF	0.00637	0.963621	1
GO:0004526	1	3	0.593162	ribonuclease P activity	MF	3e-05	0.814723	1
GO:0004527	14	354	0.0703752	exonuclease activity	MF	0.00354	1	1
GO:0004536	8	14	1.01685	deoxyribonuclease activity	MF	0.00014	0.528396	1
GO:0004540	29	123	0.419554	ribonuclease activity	MF	0.00123	1	1
GO:0004550	12	148	0.144283	nucleoside diphosphate kinase activity	MF	0.00148	1	1
GO:0004566	1	36	0.0494302	beta-glucuronidase activity	MF	0.00036	1	1
GO:0004588	4	43	0.165534	orotate phosphoribosyltransferase activity	MF	0.00043	1	1
GO:0004604	3	30	0.177949	phosphoadenylyl-sulfate reductase (thioredoxin) activity	MF	0.0003	0.999992	1
GO:0004611	2	63	0.0564916	phosphoenolpyruvate carboxykinase activity	MF	0.00063	1	1
GO:0004622	2	11	0.323543	lysophospholipase activity	MF	0.00011	0.985158	1
GO:0004631	2	7	0.508425	phosphomevalonate kinase activity	MF	7e-05	0.903451	1
GO:0004633	2	54	0.0659069	phosphopantothenoylcysteine decarboxylase activity	MF	0.00054	1	1
GO:0004644	3	56	0.0953296	phosphoribosylglycinamide formyltransferase activity	MF	0.00056	1	1
GO:0004668	1	12	0.148291	protein-arginine deiminase activity	MF	0.00012	0.998822	1
GO:0004672	3	27	0.197721	protein kinase activity	MF	0.00027	0.999966	1
GO:0004731	6	187	0.0570958	purine-nucleoside phosphorylase activity	MF	0.00187	1	1
GO:0004792	11	63	0.310704	thiosulfate sulfurtransferase activity	MF	0.00063	1	1
GO:0004798	3	21	0.254212	thymidylate kinase activity	MF	0.00021	0.999383	1
GO:0004821	1	42	0.0423687	histidine-tRNA ligase activity	MF	0.00042	1	1
GO:0004826	10	86	0.206917	phenylalanine-tRNA ligase activity	MF	0.00086	1	1
GO:0004834	6	116	0.0920424	tryptophan synthase activity	MF	0.00116	1	1
GO:0004845	1	33	0.0539238	uracil phosphoribosyltransferase activity	MF	0.00033	1	1
GO:0004850	6	50	0.213538	uridine phosphorylase activity	MF	0.0005	1	1
GO:0005509	8	268	0.053119	calcium ion binding	MF	0.00268	1	1
GO:0005524	583	7808	0.132869	ATP binding	MF	0.07808	1	1
GO:0005525	20	1163	0.0306017	GTP binding	MF	0.01163	1	1
GO:0008081	29	133	0.388008	phosphoric diester hydrolase activity	MF	0.00133	1	1
GO:0008236	66	636	0.184664	serine-type peptidase activity	MF	0.00636	1	1
GO:0008237	82	576	0.25333	metallopeptidase activity	MF	0.00576	1	1
GO:0008294	11	26	0.752859	calcium- and calmodulin-responsive adenylate cyclase activity	MF	0.00026	0.8614	1
GO:0008327	1	2	0.889743	methyl-CpG binding	MF	2e-05	0.675	1
GO:0008657	13	45	0.514074	DNA topoisomerase (ATP-hydrolyzing) inhibitor activity	MF	0.00045	0.997323	1
GO:0008667	1	4	0.444872	2,3-dihydro-2,3-dihydroxybenzoate dehydrogenase activity	MF	4e-05	0.894378	1
GO:0008677	1	19	0.0936572	2-dehydropantoate 2-reductase activity	MF	0.00019	0.999977	1
GO:0008703	5	30	0.296581	5-amino-6-(5-phosphoribosylamino)uracil reductase activity	MF	0.0003	0.999794	1
GO:0008704	6	20	0.533846	5-carboxymethyl-2-hydroxymuconate delta-isomerase activity	MF	0.0002	0.967517	1
GO:0008728	4	17	0.418703	GTP diphosphokinase activity	MF	0.00017	0.985706	1
GO:0008745	23	115	0.355897	N-acetylmuramoyl-L-alanine amidase activity	MF	0.00115	1	1
GO:0008757	6	152	0.0702429	S-adenosylmethionine-dependent methyltransferase activity	MF	0.00152	1	1
GO:0008776	16	46	0.618952	acetate kinase activity	MF	0.00046	0.984834	1
GO:0008782	3	55	0.0970629	adenosylhomocysteine nucleosidase activity	MF	0.00055	1	1
GO:0008794	2	10	0.355897	arsenate reductase (glutaredoxin) activity	MF	0.0001	0.976001	1
GO:0008800	4	37	0.192377	beta-lactamase activity	MF	0.00037	0.999998	1
GO:0008829	3	46	0.116053	dCTP deaminase activity	MF	0.00046	1	1
GO:0008830	4	84	0.0847374	dTDP-4-dehydrorhamnose 3,5-epimerase activity	MF	0.00084	1	1
GO:0008839	10	72	0.247151	4-hydroxy-tetrahydrodipicolinate reductase	MF	0.00072	1	1
GO:0008897	13	98	0.236054	holo-[acyl-carrier-protein] synthase activity	MF	0.00098	1	1
GO:0008948	1	44	0.0404429	oxaloacetate decarboxylase activity	MF	0.00044	1	1
GO:0008955	14	36	0.692022	peptidoglycan glycosyltransferase activity	MF	0.00036	0.939909	1
GO:0008976	2	20	0.177949	polyphosphate kinase activity	MF	0.0002	0.999839	1
GO:0008982	22	107	0.365876	protein-N(PI)-phosphohistidine-sugar phosphotransferase activity	MF	0.00107	1	1
GO:0009013	1	94	0.0189307	succinate-semialdehyde dehydrogenase [NAD(P)+] activity	MF	0.00094	1	1
GO:0009032	6	20	0.533846	thymidine phosphorylase activity	MF	0.0002	0.967517	1
GO:0009041	1	91	0.0195548	uridylate kinase activity	MF	0.00091	1	1
GO:0010181	28	586	0.0850266	FMN binding	MF	0.00586	1	1
GO:0010308	1	4	0.444872	acireductone dioxygenase (Ni2+-requiring) activity	MF	4e-05	0.894378	1
GO:0010309	1	4	0.444872	acireductone dioxygenase [iron(II)-requiring] activity	MF	4e-05	0.894378	1
GO:0015035	22	144	0.271866	protein disulfide oxidoreductase activity	MF	0.00144	1	1
GO:0015297	2	152	0.0234143	antiporter activity	MF	0.00152	1	1
GO:0015450	2	24	0.148291	P-P-bond-hydrolysis-driven protein transmembrane transporter activity	MF	0.00024	0.99998	1
GO:0015478	4	13	0.547534	oligosaccharide transporting porin activity	MF	0.00013	0.932846	1
GO:0015648	3	6	0.889743	lipid-linked peptidoglycan transporter activity	MF	6e-05	0.654789	1
GO:0016154	6	20	0.533846	pyrimidine-nucleoside phosphorylase activity	MF	0.0002	0.967517	1
GO:0016407	2	205	0.0173608	acetyltransferase activity	MF	0.00205	1	1
GO:0016433	1	16	0.111218	rRNA (adenine) methyltransferase activity	MF	0.00016	0.999876	1
GO:0016597	3	259	0.0206118	amino acid binding	MF	0.00259	1	1
GO:0016691	2	12	0.296581	chloride peroxidase activity	MF	0.00012	0.990877	1
GO:0016791	9	260	0.0615976	phosphatase activity	MF	0.0026	1	1
GO:0016966	4	52	0.136884	nitric oxide reductase activity	MF	0.00052	1	1
GO:0016987	41	157	0.464707	bacterial sigma factor activity	MF	0.00157	1	1
GO:0016992	1	16	0.111218	lipoate synthase activity	MF	0.00016	0.999876	1
GO:0017057	6	16	0.667307	6-phosphogluconolactonase activity	MF	0.00016	0.883803	1
GO:0017076	2	63	0.0564916	purine nucleotide binding	MF	0.00063	1	1
GO:0018454	1	72	0.0247151	acetoacetyl-CoA reductase activity	MF	0.00072	1	1
GO:0018786	1	2	0.889743	haloalkane dehalogenase activity	MF	2e-05	0.675	1
GO:0019171	11	169	0.115825	3-hydroxyacyl-[acyl-carrier-protein] dehydratase activity	MF	0.00169	1	1
GO:0019829	1	2	0.889743	cation-transporting ATPase activity	MF	2e-05	0.675	1
GO:0019843	5	5490	0.00162066	rRNA binding	MF	0.0549	1	1
GO:0030170	11	1329	0.0147286	pyridoxal phosphate binding	MF	0.01329	1	1
GO:0030552	3	117	0.0456278	cAMP binding	MF	0.00117	1	1
GO:0031418	8	89	0.159954	L-ascorbic acid binding	MF	0.00089	1	1
GO:0033743	2	48	0.0741453	peptide-methionine (R)-S-oxide reductase activity	MF	0.00048	1	1
GO:0033973	1	4	0.444872	dCTP deaminase (dUMP-forming) activity	MF	4e-05	0.894378	1
GO:0034015	1	24	0.0741453	L-ribulose-5-phosphate 3-epimerase activity	MF	0.00024	0.999999	1
GO:0034017	2	97	0.0366904	trans-2-decenoyl-acyl-carrier-protein isomerase activity	MF	0.00097	1	1
GO:0035091	1	4	0.444872	phosphatidylinositol binding	MF	4e-05	0.894378	1
GO:0042279	11	24	0.815598	nitrite reductase (cytochrome, ammonia-forming) activity	MF	0.00024	0.787819	1
GO:0043115	2	16	0.222436	precorrin-2 dehydrogenase activity	MF	0.00016	0.998757	1
GO:0043722	2	4	0.889743	4-hydroxyphenylacetate decarboxylase activity	MF	4e-05	0.656946	1
GO:0043752	7	18	0.692022	adenosylcobinamide kinase activity	MF	0.00018	0.876984	1
GO:0043765	1	10	0.177949	T/G mismatch-specific endonuclease activity	MF	0.0001	0.996375	1
GO:0043864	1	5	0.355897	indoleacetamide hydrolase activity	MF	5e-05	0.939787	1
GO:0044212	4	210	0.033895	transcription regulatory region DNA binding	MF	0.0021	1	1
GO:0046421	2	66	0.0539238	methylisocitrate lyase activity	MF	0.00066	1	1
GO:0046429	1	56	0.0317765	4-hydroxy-3-methylbut-2-en-1-yl diphosphate synthase activity	MF	0.00056	1	1
GO:0046555	1	10	0.177949	acetylxylan esterase activity	MF	0.0001	0.996375	1
GO:0046914	4	302	0.0235694	transition metal ion binding	MF	0.00302	1	1
GO:0047134	10	46	0.386845	protein-disulfide reductase activity	MF	0.00046	0.999874	1
GO:0047286	2	16	0.222436	NAD+-diphthamide ADP-ribosyltransferase activity	MF	0.00016	0.998757	1
GO:0047372	1	6	0.296581	acylglycerol lipase activity	MF	6e-05	0.965674	1
GO:0047443	1	11	0.161771	4-hydroxy-4-methyl-2-oxoglutarate aldolase activity	MF	0.00011	0.997934	1
GO:0047475	1	16	0.111218	phenylacetate-CoA ligase activity	MF	0.00016	0.999876	1
GO:0047570	2	6	0.593162	3-oxoadipate enol-lactonase activity	MF	6e-05	0.849929	1
GO:0047602	2	4	0.889743	acetoacetate decarboxylase activity	MF	4e-05	0.656946	1
GO:0047789	1	24	0.0741453	creatininase activity	MF	0.00024	0.999999	1
GO:0047975	6	96	0.111218	guanosine phosphorylase activity	MF	0.00096	1	1
GO:0050421	1	16	0.111218	nitrite reductase (NO-forming) activity	MF	0.00016	0.999876	1
GO:0050440	12	38	0.561943	2-methylcitrate synthase activity	MF	0.00038	0.989276	1
GO:0050570	2	18	0.197721	4-hydroxythreonine-4-phosphate dehydrogenase activity	MF	0.00018	0.999551	1
GO:0050660	8	701	0.020308	flavin adenine dinucleotide binding	MF	0.00701	1	1
GO:0050661	11	1009	0.0193997	NADP binding	MF	0.01009	1	1
GO:0051287	25	1113	0.0399705	NAD binding	MF	0.01113	1	1
GO:0051499	2	20	0.177949	D-aminoacyl-tRNA deacylase activity	MF	0.0002	0.999839	1
GO:0061929	1	3	0.593162	gamma-glutamylaminecyclotransferase activity	MF	3e-05	0.814723	1
GO:0070401	3	151	0.035354	NADP+ binding	MF	0.00151	1	1
GO:0070402	1	164	0.0108505	NADPH binding	MF	0.00164	1	1
GO:0070403	23	234	0.174907	NAD+ binding	MF	0.00234	1	1
GO:0070569	2	27	0.131814	uridylyltransferase activity	MF	0.00027	0.999996	1
GO:0070967	1	15	0.118632	coenzyme F420 binding	MF	0.00015	0.999782	1
GO:0071949	2	260	0.0136884	FAD binding	MF	0.0026	1	1
GO:0102131	3	244	0.0218789	3-oxo-glutaryl-[acp] methyl ester reductase activity	MF	0.00244	1	1
GO:0102132	1	244	0.00729298	3-oxo-pimeloyl-[acp] methyl ester reductase activity	MF	0.00244	1	1
GO:0103111	1	30	0.0593162	D-glucosamine PTS permease activity	MF	0.0003	1	1
GO:1901982	3	27	0.197721	maltose binding	MF	0.00027	0.999966	1

## Sheet: NS - level 5
GO	ORF_count	rand_count	fc	TERM	ONTOLOGY	rand_prop	pval	adj_pval
GO:0018697	44	2	55.7852	carbonyl sulfide nitrogenase activity	MF	2e-05	4.96102e-60	5.03047e-57
GO:0007584	32	1	81.1421	response to nutrient	BP	1e-05	3.00171e-49	1.52187e-46
GO:0046556	45	6	19.0177	alpha-L-arabinofuranosidase activity	MF	6e-05	5.49731e-41	1.85809e-38
GO:0006986	43	6	18.1724	response to unfolded protein	BP	6e-05	1.9529e-38	4.9506e-36
GO:0035438	31	2	39.3032	cyclic-di-GMP binding	MF	2e-05	3.57559e-38	7.25131e-36
GO:0015074	48	11	11.0648	DNA integration	BP	0.00011	4.38752e-33	7.41491e-31
GO:0006325	20	1	50.7138	chromatin organization	BP	1e-05	2.32753e-27	2.95015e-25
GO:0072321	20	1	50.7138	chaperone-mediated protein transport	BP	1e-05	2.32753e-27	2.95015e-25
GO:0003839	19	1	48.1781	gamma-glutamylcyclotransferase activity	MF	1e-05	1.18206e-25	1.33179e-23
GO:0004623	18	1	45.6424	phospholipase A2 activity	MF	1e-05	5.70353e-24	5.25761e-22
GO:0004662	18	1	45.6424	CAAX-protein geranylgeranyltransferase activity	MF	1e-05	5.70353e-24	5.25761e-22
GO:0008810	34	8	10.7767	cellulase activity	MF	8e-05	1.44966e-23	1.22497e-21
GO:0010949	17	1	43.1067	negative regulation of intestinal phytosterol absorption	BP	1e-05	2.60738e-22	1.76259e-20
GO:0045796	17	1	43.1067	negative regulation of intestinal cholesterol absorption	BP	1e-05	2.60738e-22	1.76259e-20
GO:0003713	17	1	43.1067	transcription coactivator activity	MF	1e-05	2.60738e-22	1.76259e-20
GO:0002090	16	1	40.571	regulation of receptor internalization	BP	1e-05	1.12588e-20	3.56764e-19
GO:0019886	16	1	40.571	antigen processing and presentation of exogenous peptide antigen via MHC class II	BP	1e-05	1.12588e-20	3.56764e-19
GO:0034379	16	1	40.571	very-low-density lipoprotein particle assembly	BP	1e-05	1.12588e-20	3.56764e-19
GO:0035722	16	1	40.571	interleukin-12-mediated signaling pathway	BP	1e-05	1.12588e-20	3.56764e-19
GO:0045807	16	1	40.571	positive regulation of endocytosis	BP	1e-05	1.12588e-20	3.56764e-19
GO:0050690	16	1	40.571	regulation of defense response to virus by virus	BP	1e-05	1.12588e-20	3.56764e-19
GO:0055108	16	1	40.571	Golgi to transport vesicle transport	BP	1e-05	1.12588e-20	3.56764e-19
GO:0060292	16	1	40.571	long term synaptic depression	BP	1e-05	1.12588e-20	3.56764e-19
GO:0060999	16	1	40.571	positive regulation of dendritic spine development	BP	1e-05	1.12588e-20	3.56764e-19
GO:0070142	16	1	40.571	synaptic vesicle budding	BP	1e-05	1.12588e-20	3.56764e-19
GO:0097061	16	1	40.571	dendritic spine organization	BP	1e-05	1.12588e-20	3.56764e-19
GO:0098974	16	1	40.571	postsynaptic actin cytoskeleton organization	BP	1e-05	1.12588e-20	3.56764e-19
GO:1902307	16	1	40.571	positive regulation of sodium ion transmembrane transport	BP	1e-05	1.12588e-20	3.56764e-19
GO:1902824	16	1	40.571	positive regulation of late endosome to lysosome transport	BP	1e-05	1.12588e-20	3.56764e-19
GO:1902953	16	1	40.571	positive regulation of ER to Golgi vesicle-mediated transport	BP	1e-05	1.12588e-20	3.56764e-19
GO:1903725	16	1	40.571	regulation of phospholipid metabolic process	BP	1e-05	1.12588e-20	3.56764e-19
GO:1990386	16	1	40.571	mitotic cleavage furrow ingression	BP	1e-05	1.12588e-20	3.56764e-19
GO:0002790	15	1	38.0353	peptide secretion	BP	1e-05	4.57627e-19	8.92373e-18
GO:0007186	15	1	38.0353	G-protein coupled receptor signaling pathway	BP	1e-05	4.57627e-19	8.92373e-18
GO:0010745	15	1	38.0353	negative regulation of macrophage derived foam cell differentiation	BP	1e-05	4.57627e-19	8.92373e-18
GO:0010887	15	1	38.0353	negative regulation of cholesterol storage	BP	1e-05	4.57627e-19	8.92373e-18
GO:0016197	15	1	38.0353	endosomal transport	BP	1e-05	4.57627e-19	8.92373e-18
GO:0019216	15	1	38.0353	regulation of lipid metabolic process	BP	1e-05	4.57627e-19	8.92373e-18
GO:0034380	15	1	38.0353	high-density lipoprotein particle assembly	BP	1e-05	4.57627e-19	8.92373e-18
GO:0038027	15	1	38.0353	apolipoprotein A-I-mediated signaling pathway	BP	1e-05	4.57627e-19	8.92373e-18
GO:0042157	15	1	38.0353	lipoprotein metabolic process	BP	1e-05	4.57627e-19	8.92373e-18
GO:0045332	15	1	38.0353	phospholipid translocation	BP	1e-05	4.57627e-19	8.92373e-18
GO:0050702	15	1	38.0353	interleukin-1 beta secretion	BP	1e-05	4.57627e-19	8.92373e-18
GO:0060155	15	1	38.0353	platelet dense granule organization	BP	1e-05	4.57627e-19	8.92373e-18
GO:0071222	15	1	38.0353	cellular response to lipopolysaccharide	BP	1e-05	4.57627e-19	8.92373e-18
GO:0071300	15	1	38.0353	cellular response to retinoic acid	BP	1e-05	4.57627e-19	8.92373e-18
GO:0090107	15	1	38.0353	regulation of high-density lipoprotein particle assembly	BP	1e-05	4.57627e-19	8.92373e-18
GO:0008035	15	1	38.0353	high-density lipoprotein particle binding	MF	1e-05	4.57627e-19	8.92373e-18
GO:0031267	15	1	38.0353	small GTPase binding	MF	1e-05	4.57627e-19	8.92373e-18
GO:0034188	15	1	38.0353	apolipoprotein A-I receptor activity	MF	1e-05	4.57627e-19	8.92373e-18
GO:0090554	15	1	38.0353	phosphatidylcholine-translocating ATPase activity	MF	1e-05	4.57627e-19	8.92373e-18
GO:0090556	15	1	38.0353	phosphatidylserine-translocating ATPase activity	MF	1e-05	4.57627e-19	8.92373e-18
GO:0051116	14	1	35.4997	cobaltochelatase activity	MF	1e-05	1.74413e-17	3.33688e-16
GO:0050714	17	2	21.5534	positive regulation of protein secretion	BP	2e-05	2.35674e-17	4.34498e-16
GO:0016163	17	2	21.5534	nitrogenase activity	MF	2e-05	2.35674e-17	4.34498e-16
GO:0001568	13	1	32.964	blood vessel development	BP	1e-05	6.20548e-16	9.53387e-15
GO:0001822	13	1	32.964	kidney development	BP	1e-05	6.20548e-16	9.53387e-15
GO:0002040	13	1	32.964	sprouting angiogenesis	BP	1e-05	6.20548e-16	9.53387e-15
GO:0007166	13	1	32.964	cell surface receptor signaling pathway	BP	1e-05	6.20548e-16	9.53387e-15
GO:0007507	13	1	32.964	heart development	BP	1e-05	6.20548e-16	9.53387e-15
GO:0030324	13	1	32.964	lung development	BP	1e-05	6.20548e-16	9.53387e-15
GO:0042116	13	1	32.964	macrophage activation	BP	1e-05	6.20548e-16	9.53387e-15
GO:0044349	13	1	32.964	DNA excision	BP	1e-05	6.20548e-16	9.53387e-15
GO:0048821	13	1	32.964	erythrocyte development	BP	1e-05	6.20548e-16	9.53387e-15
GO:0046919	13	1	32.964	pyruvyltransferase activity	MF	1e-05	6.20548e-16	9.53387e-15
GO:0070815	13	1	32.964	peptidyl-lysine 5-dioxygenase activity	MF	1e-05	6.20548e-16	9.53387e-15
GO:0097264	12	1	30.4283	self proteolysis	BP	1e-05	2.05072e-14	2.97061e-13
GO:0098004	12	1	30.4283	virus tail fiber assembly	BP	1e-05	2.05072e-14	2.97061e-13
GO:0008083	12	1	30.4283	growth factor activity	MF	1e-05	2.05072e-14	2.97061e-13
GO:0008124	12	1	30.4283	4-alpha-hydroxytetrahydrobiopterin dehydratase activity	MF	1e-05	2.05072e-14	2.97061e-13
GO:0019069	11	1	27.8926	viral capsid assembly	BP	1e-05	6.25786e-13	8.57496e-12
GO:0019420	11	1	27.8926	dissimilatory sulfate reduction	BP	1e-05	6.25786e-13	8.57496e-12
GO:0005134	11	1	27.8926	interleukin-2 receptor binding	MF	1e-05	6.25786e-13	8.57496e-12
GO:0050043	11	1	27.8926	lactate racemase activity	MF	1e-05	6.25786e-13	8.57496e-12
GO:0006493	10	1	25.3569	protein O-linked glycosylation	BP	1e-05	1.75127e-11	2.33656e-10
GO:0042147	10	1	25.3569	retrograde transport, endosome to Golgi	BP	1e-05	1.75127e-11	2.33656e-10
GO:0008127	20	7	7.24483	quercetin 2,3-dioxygenase activity	MF	7e-05	1.96888e-11	2.59278e-10
GO:0018774	12	2	15.2141	2,6-dioxo-6-phenylhexa-3-enoate hydrolase activity	MF	2e-05	5.84448e-11	7.59782e-10
GO:0050525	9	1	22.8212	cutinase activity	MF	1e-05	4.45806e-10	5.72211e-09
GO:0010506	8	1	20.2855	regulation of autophagy	BP	1e-05	1.02219e-08	1.23392e-07
GO:0043065	8	1	20.2855	positive regulation of apoptotic process	BP	1e-05	1.02219e-08	1.23392e-07
GO:0003726	8	1	20.2855	double-stranded RNA adenosine deaminase activity	MF	1e-05	1.02219e-08	1.23392e-07
GO:0004769	8	1	20.2855	steroid delta-isomerase activity	MF	1e-05	1.02219e-08	1.23392e-07
GO:0030570	8	1	20.2855	pectate lyase activity	MF	1e-05	1.02219e-08	1.23392e-07
GO:0042742	43	40	2.72587	defense response to bacterium	BP	0.0004	1.16509e-08	1.38988e-07
GO:0004853	30	24	3.16961	uroporphyrinogen decarboxylase activity	MF	0.00024	7.99366e-08	9.42508e-07
GO:0004664	12	4	7.60707	prephenate dehydratase activity	MF	4e-05	1.16199e-07	1.35432e-06
GO:0015994	7	1	17.7498	chlorophyll metabolic process	BP	1e-05	2.08567e-07	2.32403e-06
GO:0018283	7	1	17.7498	iron incorporation into metallo-sulfur cluster	BP	1e-05	2.08567e-07	2.32403e-06
GO:0004650	7	1	17.7498	polygalacturonase activity	MF	1e-05	2.08567e-07	2.32403e-06
GO:0090415	7	1	17.7498	7-hydroxymethyl chlorophyll a reductase activity	MF	1e-05	2.08567e-07	2.32403e-06
GO:0043565	373	723	1.30818	sequence-specific DNA binding	MF	0.00723	3.38359e-07	3.7293e-06
GO:1902209	11	4	6.97315	negative regulation of bacterial-type flagellum assembly	BP	4e-05	8.94106e-07	9.74864e-06
GO:0003727	13	6	5.49399	single-stranded RNA binding	MF	6e-05	1.31673e-06	1.40544e-05
GO:0047570	13	6	5.49399	3-oxoadipate enol-lactonase activity	MF	6e-05	1.31673e-06	1.40544e-05
GO:0006449	24	20	3.04283	regulation of translational termination	BP	0.0002	2.93916e-06	3.10449e-05
GO:0008285	6	1	15.2141	negative regulation of cell proliferation	BP	1e-05	3.72966e-06	3.46961e-05
GO:0015918	6	1	15.2141	sterol transport	BP	1e-05	3.72966e-06	3.46961e-05
GO:0016055	6	1	15.2141	Wnt signaling pathway	BP	1e-05	3.72966e-06	3.46961e-05
GO:0097190	6	1	15.2141	apoptotic signaling pathway	BP	1e-05	3.72966e-06	3.46961e-05
GO:1990126	6	1	15.2141	retrograde transport, endosome to plasma membrane	BP	1e-05	3.72966e-06	3.46961e-05
GO:0004074	6	1	15.2141	biliverdin reductase activity	MF	1e-05	3.72966e-06	3.46961e-05
GO:0004683	6	1	15.2141	calmodulin-dependent protein kinase activity	MF	1e-05	3.72966e-06	3.46961e-05
GO:0018784	6	1	15.2141	(S)-2-haloacid dehalogenase activity	MF	1e-05	3.72966e-06	3.46961e-05
GO:0022885	6	1	15.2141	bacteriocin transmembrane transporter activity	MF	1e-05	3.72966e-06	3.46961e-05
GO:0033904	6	1	15.2141	dextranase activity	MF	1e-05	3.72966e-06	3.46961e-05
GO:0033917	6	1	15.2141	exo-poly-alpha-galacturonosidase activity	MF	1e-05	3.72966e-06	3.46961e-05
GO:0034979	6	1	15.2141	NAD-dependent protein deacetylase activity	MF	1e-05	3.72966e-06	3.46961e-05
GO:0061630	6	1	15.2141	ubiquitin protein ligase activity	MF	1e-05	3.72966e-06	3.46961e-05
GO:0042158	15	9	4.22615	lipoprotein biosynthetic process	BP	9e-05	5.0183e-06	4.58428e-05
GO:0015485	15	9	4.22615	cholesterol binding	MF	9e-05	5.0183e-06	4.58428e-05
GO:0098689	16	12	3.38092	latency-replication decision	BP	0.00012	3.65783e-05	0.000331165
GO:0000266	5	1	12.6784	mitochondrial fission	BP	1e-05	5.73064e-05	0.000424151
GO:0000723	5	1	12.6784	telomere maintenance	BP	1e-05	5.73064e-05	0.000424151
GO:0000729	5	1	12.6784	DNA double-strand break processing	BP	1e-05	5.73064e-05	0.000424151
GO:0002921	5	1	12.6784	negative regulation of humoral immune response	BP	1e-05	5.73064e-05	0.000424151
GO:0007291	5	1	12.6784	sperm individualization	BP	1e-05	5.73064e-05	0.000424151
GO:0010332	5	1	12.6784	response to gamma radiation	BP	1e-05	5.73064e-05	0.000424151
GO:0021556	5	1	12.6784	central nervous system formation	BP	1e-05	5.73064e-05	0.000424151
GO:0022416	5	1	12.6784	chaeta development	BP	1e-05	5.73064e-05	0.000424151
GO:0030494	5	1	12.6784	bacteriochlorophyll biosynthetic process	BP	1e-05	5.73064e-05	0.000424151
GO:0035006	5	1	12.6784	melanization defense response	BP	1e-05	5.73064e-05	0.000424151
GO:0035070	5	1	12.6784	salivary gland histolysis	BP	1e-05	5.73064e-05	0.000424151
GO:0035071	5	1	12.6784	salivary gland cell autophagic cell death	BP	1e-05	5.73064e-05	0.000424151
GO:0045740	5	1	12.6784	positive regulation of DNA replication	BP	1e-05	5.73064e-05	0.000424151
GO:0046668	5	1	12.6784	regulation of retinal cell programmed cell death	BP	1e-05	5.73064e-05	0.000424151
GO:0046672	5	1	12.6784	positive regulation of compound eye retinal cell programmed cell death	BP	1e-05	5.73064e-05	0.000424151
GO:0070050	5	1	12.6784	neuron cellular homeostasis	BP	1e-05	5.73064e-05	0.000424151
GO:1901053	5	1	12.6784	sarcosine catabolic process	BP	1e-05	5.73064e-05	0.000424151
GO:1902990	5	1	12.6784	mitotic telomere maintenance via semi-conservative replication	BP	1e-05	5.73064e-05	0.000424151
GO:0004163	5	1	12.6784	diphosphomevalonate decarboxylase activity	MF	1e-05	5.73064e-05	0.000424151
GO:0016890	5	1	12.6784	site-specific endodeoxyribonuclease activity, specific for altered base	MF	1e-05	5.73064e-05	0.000424151
GO:0019164	5	1	12.6784	pyruvate synthase activity	MF	1e-05	5.73064e-05	0.000424151
GO:0047474	5	1	12.6784	long-chain fatty acid luciferin component ligase activity	MF	1e-05	5.73064e-05	0.000424151
GO:0047553	5	1	12.6784	2-oxoglutarate synthase activity	MF	1e-05	5.73064e-05	0.000424151
GO:0050587	5	1	12.6784	chlorite O2-lyase activity	MF	1e-05	5.73064e-05	0.000424151
GO:0102211	5	1	12.6784	unsaturated rhamnogalacturonyl hydrolase activity	MF	1e-05	5.73064e-05	0.000424151
GO:0046929	6	2	7.60707	negative regulation of neurotransmitter secretion	BP	2e-05	0.000170881	0.0012556
GO:0006685	4	1	10.1428	sphingomyelin catabolic process	BP	1e-05	0.000736638	0.00478815
GO:0019072	4	1	10.1428	viral genome packaging	BP	1e-05	0.000736638	0.00478815
GO:0019685	4	1	10.1428	photosynthesis, dark reaction	BP	1e-05	0.000736638	0.00478815
GO:0043642	4	1	10.1428	novobiocin biosynthetic process	BP	1e-05	0.000736638	0.00478815
GO:0050728	4	1	10.1428	negative regulation of inflammatory response	BP	1e-05	0.000736638	0.00478815
GO:0050729	4	1	10.1428	positive regulation of inflammatory response	BP	1e-05	0.000736638	0.00478815
GO:0004043	4	1	10.1428	L-aminoadipate-semialdehyde dehydrogenase activity	MF	1e-05	0.000736638	0.00478815
GO:0004816	4	1	10.1428	asparagine-tRNA ligase activity	MF	1e-05	0.000736638	0.00478815
GO:0008318	4	1	10.1428	protein prenyltransferase activity	MF	1e-05	0.000736638	0.00478815
GO:0015103	4	1	10.1428	inorganic anion transmembrane transporter activity	MF	1e-05	0.000736638	0.00478815
GO:0018491	4	1	10.1428	2-oxobutyrate synthase activity	MF	1e-05	0.000736638	0.00478815
GO:0030515	4	1	10.1428	snoRNA binding	MF	1e-05	0.000736638	0.00478815
GO:0043799	4	1	10.1428	glycine oxidase activity	MF	1e-05	0.000736638	0.00478815
GO:0047112	4	1	10.1428	pyruvate oxidase activity	MF	1e-05	0.000736638	0.00478815
GO:0047206	4	1	10.1428	UDP-N-acetylmuramoylpentapeptide-lysine N6-alanyltransferase activity	MF	1e-05	0.000736638	0.00478815
GO:0070530	4	1	10.1428	K63-linked polyubiquitin modification-dependent protein binding	MF	1e-05	0.000736638	0.00478815
GO:0102307	4	1	10.1428	erythromycin C 3''-o-methyltransferase activity	MF	1e-05	0.000736638	0.00478815
GO:0102955	4	1	10.1428	S-adenosylmethionine:2-demethylmenaquinol-7 methyltransferase activity	MF	1e-05	0.000736638	0.00478815
GO:0030655	6	3	5.07138	beta-lactam antibiotic catabolic process	BP	3e-05	0.00139719	0.00902387
GO:0018189	8	6	3.38092	pyrroloquinoline quinone biosynthetic process	BP	6e-05	0.00306757	0.019563
GO:0015648	8	6	3.38092	lipid-linked peptidoglycan transporter activity	MF	6e-05	0.00306757	0.019563
GO:0008234	10	9	2.81743	cysteine-type peptidase activity	MF	9e-05	0.00364952	0.0231288
GO:0000774	6	4	3.80353	adenyl-nucleotide exchange factor activity	MF	4e-05	0.00565126	0.0355924
GO:0006274	15	18	2.11307	DNA replication termination	BP	0.00018	0.0064476	0.0386709
GO:0006306	3	1	7.60707	DNA methylation	BP	1e-05	0.00762739	0.0386709
GO:0007050	3	1	7.60707	cell cycle arrest	BP	1e-05	0.00762739	0.0386709
GO:0007399	3	1	7.60707	nervous system development	BP	1e-05	0.00762739	0.0386709
GO:0008340	3	1	7.60707	determination of adult lifespan	BP	1e-05	0.00762739	0.0386709
GO:0008630	3	1	7.60707	intrinsic apoptotic signaling pathway in response to DNA damage	BP	1e-05	0.00762739	0.0386709
GO:0015948	3	1	7.60707	methanogenesis	BP	1e-05	0.00762739	0.0386709
GO:0016126	5	3	4.22615	sterol biosynthetic process	BP	3e-05	0.00731381	0.0386709
GO:0034122	3	1	7.60707	negative regulation of toll-like receptor signaling pathway	BP	1e-05	0.00762739	0.0386709
GO:0042372	3	1	7.60707	phylloquinone biosynthetic process	BP	1e-05	0.00762739	0.0386709
GO:0042820	3	1	7.60707	vitamin B6 catabolic process	BP	1e-05	0.00762739	0.0386709
GO:0043443	3	1	7.60707	acetone metabolic process	BP	1e-05	0.00762739	0.0386709
GO:0045017	3	1	7.60707	glycerolipid biosynthetic process	BP	1e-05	0.00762739	0.0386709
GO:0045824	3	1	7.60707	negative regulation of innate immune response	BP	1e-05	0.00762739	0.0386709
GO:0046466	3	1	7.60707	membrane lipid catabolic process	BP	1e-05	0.00762739	0.0386709
GO:0050667	3	1	7.60707	homocysteine metabolic process	BP	1e-05	0.00762739	0.0386709
GO:0050707	3	1	7.60707	regulation of cytokine secretion	BP	1e-05	0.00762739	0.0386709
GO:0050829	3	1	7.60707	defense response to Gram-negative bacterium	BP	1e-05	0.00762739	0.0386709
GO:0051479	3	1	7.60707	mannosylglycerate biosynthetic process	BP	1e-05	0.00762739	0.0386709
GO:1901990	3	1	7.60707	regulation of mitotic cell cycle phase transition	BP	1e-05	0.00762739	0.0386709
GO:0004122	3	1	7.60707	cystathionine beta-synthase activity	MF	1e-05	0.00762739	0.0386709
GO:0004649	3	1	7.60707	poly(ADP-ribose) glycohydrolase activity	MF	1e-05	0.00762739	0.0386709
GO:0004735	3	1	7.60707	pyrroline-5-carboxylate reductase activity	MF	1e-05	0.00762739	0.0386709
GO:0008170	3	1	7.60707	N-methyltransferase activity	MF	1e-05	0.00762739	0.0386709
GO:0016162	3	1	7.60707	cellulose 1,4-beta-cellobiosidase activity	MF	1e-05	0.00762739	0.0386709
GO:0017136	3	1	7.60707	NAD-dependent histone deacetylase activity	MF	1e-05	0.00762739	0.0386709
GO:0018024	3	1	7.60707	histone-lysine N-methyltransferase activity	MF	1e-05	0.00762739	0.0386709
GO:0018822	3	1	7.60707	nitrile hydratase activity	MF	1e-05	0.00762739	0.0386709
GO:0033726	3	1	7.60707	aldehyde ferredoxin oxidoreductase activity	MF	1e-05	0.00762739	0.0386709
GO:0033758	3	1	7.60707	clavaminate synthase activity	MF	1e-05	0.00762739	0.0386709
GO:0033918	3	1	7.60707	kappa-carrageenase activity	MF	1e-05	0.00762739	0.0386709
GO:0036310	3	1	7.60707	annealing helicase activity	MF	1e-05	0.00762739	0.0386709
GO:0045439	3	1	7.60707	isopenicillin-N epimerase activity	MF	1e-05	0.00762739	0.0386709
GO:0047431	3	1	7.60707	3-hydroxy-2-methylpyridine-4,5-dicarboxylate 4-decarboxylase activity	MF	1e-05	0.00762739	0.0386709
GO:0047507	3	1	7.60707	(deoxy)nucleoside-phosphate kinase activity	MF	1e-05	0.00762739	0.0386709
GO:0050636	3	1	7.60707	vinorine synthase activity	MF	1e-05	0.00762739	0.0386709
GO:0070280	3	1	7.60707	pyridoxal binding	MF	1e-05	0.00762739	0.0386709
GO:0102036	3	1	7.60707	methyltetrahydrofolate:corrinoid/iron-sulfur protein methyltransferase activity	MF	1e-05	0.00762739	0.0386709
GO:0102525	3	1	7.60707	2-oxoglutarate, L-arginine oxygenase (succinate-forming) activity	MF	1e-05	0.00762739	0.0386709
GO:0004866	4	2	5.07138	endopeptidase inhibitor activity	MF	2e-05	0.00865395	0.0436573
GO:0099001	39	67	1.476	viral genome ejection through host cell envelope, long flexible tail mechanism	BP	0.00067	0.0129019	0.0647649
GO:0006304	8	8	2.53569	DNA modification	BP	8e-05	0.0156073	0.0779598
GO:0035091	5	4	3.16961	phosphatidylinositol binding	MF	4e-05	0.022459	0.111635
GO:0043750	7	7	2.53569	phosphatidylinositol alpha-mannosyltransferase activity	MF	7e-05	0.0228381	0.112965
GO:0009032	14	20	1.77498	thymidine phosphorylase activity	MF	0.0002	0.0309478	0.151599
GO:0016154	14	20	1.77498	pyrimidine-nucleoside phosphorylase activity	MF	0.0002	0.0309478	0.151599
GO:0043295	4	3	3.38092	glutathione binding	MF	3e-05	0.0323201	0.157561
GO:0017000	32	58	1.399	antibiotic biosynthetic process	BP	0.00058	0.0410387	0.199106
GO:0000132	2	1	5.07138	establishment of mitotic spindle orientation	BP	1e-05	0.060048	0.211419
GO:0000245	2	1	5.07138	spliceosomal complex assembly	BP	1e-05	0.060048	0.211419
GO:0006065	2	1	5.07138	UDP-glucuronate biosynthetic process	BP	1e-05	0.060048	0.211419
GO:0006406	2	1	5.07138	mRNA export from nucleus	BP	1e-05	0.060048	0.211419
GO:0006480	2	1	5.07138	N-terminal protein amino acid methylation	BP	1e-05	0.060048	0.211419
GO:0006606	2	1	5.07138	protein import into nucleus	BP	1e-05	0.060048	0.211419
GO:0006869	37	71	1.32142	lipid transport	BP	0.00071	0.058839	0.211419
GO:0006913	2	1	5.07138	nucleocytoplasmic transport	BP	1e-05	0.060048	0.211419
GO:0006956	2	1	5.07138	complement activation	BP	1e-05	0.060048	0.211419
GO:0007088	2	1	5.07138	regulation of mitotic nuclear division	BP	1e-05	0.060048	0.211419
GO:0009312	2	1	5.07138	oligosaccharide biosynthetic process	BP	1e-05	0.060048	0.211419
GO:0018344	2	1	5.07138	protein geranylgeranylation	BP	1e-05	0.060048	0.211419
GO:0019221	2	1	5.07138	cytokine-mediated signaling pathway	BP	1e-05	0.060048	0.211419
GO:0019428	2	1	5.07138	allantoin biosynthetic process	BP	1e-05	0.060048	0.211419
GO:0022008	2	1	5.07138	neurogenesis	BP	1e-05	0.060048	0.211419
GO:0030152	2	1	5.07138	bacteriocin biosynthetic process	BP	1e-05	0.060048	0.211419
GO:0031587	2	1	5.07138	positive regulation of inositol 1,4,5-trisphosphate-sensitive calcium-release channel activity	BP	1e-05	0.060048	0.211419
GO:0031591	2	1	5.07138	wybutosine biosynthetic process	BP	1e-05	0.060048	0.211419
GO:0032496	2	1	5.07138	response to lipopolysaccharide	BP	1e-05	0.060048	0.211419
GO:0033072	2	1	5.07138	vancomycin biosynthetic process	BP	1e-05	0.060048	0.211419
GO:0033314	2	1	5.07138	mitotic DNA replication checkpoint	BP	1e-05	0.060048	0.211419
GO:0042832	2	1	5.07138	defense response to protozoan	BP	1e-05	0.060048	0.211419
GO:0042981	2	1	5.07138	regulation of apoptotic process	BP	1e-05	0.060048	0.211419
GO:0043066	2	1	5.07138	negative regulation of apoptotic process	BP	1e-05	0.060048	0.211419
GO:0043254	9	12	1.90177	regulation of protein complex assembly	BP	0.00012	0.0520075	0.211419
GO:0043618	2	1	5.07138	regulation of transcription from RNA polymerase II promoter in response to stress	BP	1e-05	0.060048	0.211419
GO:0045490	9	12	1.90177	pectin catabolic process	BP	0.00012	0.0520075	0.211419
GO:0045724	2	1	5.07138	positive regulation of cilium assembly	BP	1e-05	0.060048	0.211419
GO:0045861	2	1	5.07138	negative regulation of proteolysis	BP	1e-05	0.060048	0.211419
GO:0046355	2	1	5.07138	mannan catabolic process	BP	1e-05	0.060048	0.211419
GO:0047496	2	1	5.07138	vesicle transport along microtubule	BP	1e-05	0.060048	0.211419
GO:0050715	2	1	5.07138	positive regulation of cytokine secretion	BP	1e-05	0.060048	0.211419
GO:0051028	2	1	5.07138	mRNA transport	BP	1e-05	0.060048	0.211419
GO:0051092	2	1	5.07138	positive regulation of NF-kappaB transcription factor activity	BP	1e-05	0.060048	0.211419
GO:0051470	2	1	5.07138	ectoine transport	BP	1e-05	0.060048	0.211419
GO:0051713	2	1	5.07138	negative regulation of cytolysis in other organism	BP	1e-05	0.060048	0.211419
GO:0060153	2	1	5.07138	modulation by virus of host cell cycle	BP	1e-05	0.060048	0.211419
GO:0060311	2	1	5.07138	negative regulation of elastin catabolic process	BP	1e-05	0.060048	0.211419
GO:0071139	2	1	5.07138	resolution of recombination intermediates	BP	1e-05	0.060048	0.211419
GO:0071392	2	1	5.07138	cellular response to estradiol stimulus	BP	1e-05	0.060048	0.211419
GO:0071733	2	1	5.07138	transcriptional activation by promoter-enhancer looping	BP	1e-05	0.060048	0.211419
GO:0090090	2	1	5.07138	negative regulation of canonical Wnt signaling pathway	BP	1e-05	0.060048	0.211419
GO:1901224	2	1	5.07138	positive regulation of NIK/NF-kappaB signaling	BP	1e-05	0.060048	0.211419
GO:1903599	2	1	5.07138	positive regulation of autophagy of mitochondrion	BP	1e-05	0.060048	0.211419
GO:1904874	2	1	5.07138	positive regulation of telomerase RNA localization to Cajal body	BP	1e-05	0.060048	0.211419
GO:1905289	2	1	5.07138	regulation of CAMKK-AMPK signaling cascade	BP	1e-05	0.060048	0.211419
GO:2001237	2	1	5.07138	negative regulation of extrinsic apoptotic signaling pathway	BP	1e-05	0.060048	0.211419
GO:0000014	2	1	5.07138	single-stranded DNA endodeoxyribonuclease activity	MF	1e-05	0.060048	0.211419
GO:0000030	2	1	5.07138	mannosyltransferase activity	MF	1e-05	0.060048	0.211419
GO:0000829	2	1	5.07138	inositol heptakisphosphate kinase activity	MF	1e-05	0.060048	0.211419
GO:0003859	2	1	5.07138	3-hydroxybutyryl-CoA dehydratase activity	MF	1e-05	0.060048	0.211419
GO:0004416	2	1	5.07138	hydroxyacylglutathione hydrolase activity	MF	1e-05	0.060048	0.211419
GO:0004846	2	1	5.07138	urate oxidase activity	MF	1e-05	0.060048	0.211419
GO:0008017	2	1	5.07138	microtubule binding	MF	1e-05	0.060048	0.211419
GO:0008139	2	1	5.07138	nuclear localization sequence binding	MF	1e-05	0.060048	0.211419
GO:0008375	2	1	5.07138	acetylglucosaminyltransferase activity	MF	1e-05	0.060048	0.211419
GO:0008888	2	1	5.07138	glycerol dehydrogenase [NAD+] activity	MF	1e-05	0.060048	0.211419
GO:0009037	2	1	5.07138	tyrosine-based site-specific recombinase activity	MF	1e-05	0.060048	0.211419
GO:0016422	2	1	5.07138	mRNA (2'-O-methyladenosine-N6-)-methyltransferase activity	MF	1e-05	0.060048	0.211419
GO:0016618	2	1	5.07138	hydroxypyruvate reductase activity	MF	1e-05	0.060048	0.211419
GO:0016977	2	1	5.07138	chitosanase activity	MF	1e-05	0.060048	0.211419
GO:0019903	2	1	5.07138	protein phosphatase binding	MF	1e-05	0.060048	0.211419
GO:0031490	2	1	5.07138	chromatin DNA binding	MF	1e-05	0.060048	0.211419
GO:0043141	2	1	5.07138	ATP-dependent 5'-3' DNA helicase activity	MF	1e-05	0.060048	0.211419
GO:0043721	2	1	5.07138	4-hydroxybutanoyl-CoA dehydratase activity	MF	1e-05	0.060048	0.211419
GO:0045302	2	1	5.07138	choloylglycine hydrolase activity	MF	1e-05	0.060048	0.211419
GO:0046564	2	1	5.07138	oxalate decarboxylase activity	MF	1e-05	0.060048	0.211419
GO:0047516	2	1	5.07138	1,3-propanediol dehydrogenase activity	MF	1e-05	0.060048	0.211419
GO:0047595	2	1	5.07138	6-hydroxynicotinate reductase activity	MF	1e-05	0.060048	0.211419
GO:0048487	2	1	5.07138	beta-tubulin binding	MF	1e-05	0.060048	0.211419
GO:0050262	2	1	5.07138	ribosylnicotinamide kinase activity	MF	1e-05	0.060048	0.211419
GO:0051997	2	1	5.07138	2-oxo-4-hydroxy-4-carboxy-5-ureidoimidazoline decarboxylase activity	MF	1e-05	0.060048	0.211419
GO:0061629	2	1	5.07138	RNA polymerase II sequence-specific DNA binding transcription factor binding	MF	1e-05	0.060048	0.211419
GO:0070735	2	1	5.07138	protein-glycine ligase activity	MF	1e-05	0.060048	0.211419
GO:0102082	2	1	5.07138	demethylrebeccamycin--D-glucose O-methyltransferase activity	MF	1e-05	0.060048	0.211419
GO:0102223	2	1	5.07138	4,4'-diapophytoene desaturase activity	MF	1e-05	0.060048	0.211419
GO:0102710	2	1	5.07138	D-inositol-3-phosphate glycosyltransferase activity	MF	1e-05	0.060048	0.211419
GO:0102752	2	1	5.07138	1,4-alpha-glucan branching enzyme activity (using a glucosylated glycogenin as primer for glycogen synthesis)	MF	1e-05	0.060048	0.211419
GO:1904492	2	1	5.07138	Ac-Asp-Glu binding	MF	1e-05	0.060048	0.211419
GO:0006479	28	52	1.36537	protein methylation	BP	0.00052	0.0664897	0.233289
GO:0008977	4	4	2.53569	prephenate dehydrogenase (NAD+) activity	MF	4e-05	0.0757364	0.264816
GO:2000143	15	25	1.52141	negative regulation of DNA-templated transcription, initiation	BP	0.00025	0.076309	0.265901
GO:0008271	5	6	2.11307	secondary active sulfate transmembrane transporter activity	MF	6e-05	0.0916742	0.318348
GO:0004034	14	24	1.47915	aldose 1-epimerase activity	MF	0.00024	0.0996851	0.344985
GO:0004363	3	3	2.53569	glutathione synthase activity	MF	3e-05	0.116868	0.400353
GO:0008714	3	3	2.53569	AMP nucleosidase activity	MF	3e-05	0.116868	0.400353
GO:0061929	3	3	2.53569	gamma-glutamylaminecyclotransferase activity	MF	3e-05	0.116868	0.400353
GO:0004673	4	5	2.02855	protein histidine kinase activity	MF	5e-05	0.137828	0.470566
GO:0006694	5	7	1.81121	steroid biosynthetic process	BP	7e-05	0.146232	0.497581
GO:0008115	11	20	1.39463	sarcosine oxidase activity	MF	0.0002	0.173076	0.586955
GO:0000038	1	1	2.53569	very long-chain fatty acid metabolic process	BP	1e-05	0.325897	0.60413
GO:0000060	1	1	2.53569	protein import into nucleus, translocation	BP	1e-05	0.325897	0.60413
GO:0000079	1	1	2.53569	regulation of cyclin-dependent protein serine/threonine kinase activity	BP	1e-05	0.325897	0.60413
GO:0000082	1	1	2.53569	G1/S transition of mitotic cell cycle	BP	1e-05	0.325897	0.60413
GO:0000083	1	1	2.53569	regulation of transcription involved in G1/S transition of mitotic cell cycle	BP	1e-05	0.325897	0.60413
GO:0000086	1	1	2.53569	G2/M transition of mitotic cell cycle	BP	1e-05	0.325897	0.60413
GO:0000165	1	1	2.53569	MAPK cascade	BP	1e-05	0.325897	0.60413
GO:0000349	1	1	2.53569	generation of catalytic spliceosome for first transesterification step	BP	1e-05	0.325897	0.60413
GO:0000350	1	1	2.53569	generation of catalytic spliceosome for second transesterification step	BP	1e-05	0.325897	0.60413
GO:0000715	1	1	2.53569	nucleotide-excision repair, DNA damage recognition	BP	1e-05	0.325897	0.60413
GO:0001659	1	1	2.53569	temperature homeostasis	BP	1e-05	0.325897	0.60413
GO:0001676	1	1	2.53569	long-chain fatty acid metabolic process	BP	1e-05	0.325897	0.60413
GO:0001732	1	1	2.53569	formation of cytoplasmic translation initiation complex	BP	1e-05	0.325897	0.60413
GO:0001833	1	1	2.53569	inner cell mass cell proliferation	BP	1e-05	0.325897	0.60413
GO:0001836	1	1	2.53569	release of cytochrome c from mitochondria	BP	1e-05	0.325897	0.60413
GO:0001837	1	1	2.53569	epithelial to mesenchymal transition	BP	1e-05	0.325897	0.60413
GO:0002062	1	1	2.53569	chondrocyte differentiation	BP	1e-05	0.325897	0.60413
GO:0002244	1	1	2.53569	hematopoietic progenitor cell differentiation	BP	1e-05	0.325897	0.60413
GO:0002526	1	1	2.53569	acute inflammatory response	BP	1e-05	0.325897	0.60413
GO:0002544	1	1	2.53569	chronic inflammatory response	BP	1e-05	0.325897	0.60413
GO:0006120	1	1	2.53569	mitochondrial electron transport, NADH to ubiquinone	BP	1e-05	0.325897	0.60413
GO:0006611	1	1	2.53569	protein export from nucleus	BP	1e-05	0.325897	0.60413
GO:0006625	1	1	2.53569	protein targeting to peroxisome	BP	1e-05	0.325897	0.60413
GO:0006687	1	1	2.53569	glycosphingolipid metabolic process	BP	1e-05	0.325897	0.60413
GO:0006888	1	1	2.53569	ER to Golgi vesicle-mediated transport	BP	1e-05	0.325897	0.60413
GO:0006897	1	1	2.53569	endocytosis	BP	1e-05	0.325897	0.60413
GO:0006901	1	1	2.53569	vesicle coating	BP	1e-05	0.325897	0.60413
GO:0007093	1	1	2.53569	mitotic cell cycle checkpoint	BP	1e-05	0.325897	0.60413
GO:0007131	1	1	2.53569	reciprocal meiotic recombination	BP	1e-05	0.325897	0.60413
GO:0007179	1	1	2.53569	transforming growth factor beta receptor signaling pathway	BP	1e-05	0.325897	0.60413
GO:0007269	1	1	2.53569	neurotransmitter secretion	BP	1e-05	0.325897	0.60413
GO:0007435	1	1	2.53569	salivary gland morphogenesis	BP	1e-05	0.325897	0.60413
GO:0007611	1	1	2.53569	learning or memory	BP	1e-05	0.325897	0.60413
GO:0008053	1	1	2.53569	mitochondrial fusion	BP	1e-05	0.325897	0.60413
GO:0008284	1	1	2.53569	positive regulation of cell proliferation	BP	1e-05	0.325897	0.60413
GO:0008361	1	1	2.53569	regulation of cell size	BP	1e-05	0.325897	0.60413
GO:0009235	1	1	2.53569	cobalamin metabolic process	BP	1e-05	0.325897	0.60413
GO:0009395	2	2	2.53569	phospholipid catabolic process	BP	2e-05	0.187165	0.60413
GO:0009785	1	1	2.53569	blue light signaling pathway	BP	1e-05	0.325897	0.60413
GO:0009792	1	1	2.53569	embryo development ending in birth or egg hatching	BP	1e-05	0.325897	0.60413
GO:0009862	1	1	2.53569	systemic acquired resistance, salicylic acid mediated signaling pathway	BP	1e-05	0.325897	0.60413
GO:0010469	1	1	2.53569	regulation of signaling receptor activity	BP	1e-05	0.325897	0.60413
GO:0010718	1	1	2.53569	positive regulation of epithelial to mesenchymal transition	BP	1e-05	0.325897	0.60413
GO:0010763	1	1	2.53569	positive regulation of fibroblast migration	BP	1e-05	0.325897	0.60413
GO:0010862	1	1	2.53569	positive regulation of pathway-restricted SMAD protein phosphorylation	BP	1e-05	0.325897	0.60413
GO:0010936	1	1	2.53569	negative regulation of macrophage cytokine production	BP	1e-05	0.325897	0.60413
GO:0010942	1	1	2.53569	positive regulation of cell death	BP	1e-05	0.325897	0.60413
GO:0015945	1	1	2.53569	methanol metabolic process	BP	1e-05	0.325897	0.60413
GO:0016202	1	1	2.53569	regulation of striated muscle tissue development	BP	1e-05	0.325897	0.60413
GO:0017015	1	1	2.53569	regulation of transforming growth factor beta receptor signaling pathway	BP	1e-05	0.325897	0.60413
GO:0017157	1	1	2.53569	regulation of exocytosis	BP	1e-05	0.325897	0.60413
GO:0018343	1	1	2.53569	protein farnesylation	BP	1e-05	0.325897	0.60413
GO:0022408	1	1	2.53569	negative regulation of cell-cell adhesion	BP	1e-05	0.325897	0.60413
GO:0030036	1	1	2.53569	actin cytoskeleton organization	BP	1e-05	0.325897	0.60413
GO:0030216	1	1	2.53569	keratinocyte differentiation	BP	1e-05	0.325897	0.60413
GO:0030335	1	1	2.53569	positive regulation of cell migration	BP	1e-05	0.325897	0.60413
GO:0030501	1	1	2.53569	positive regulation of bone mineralization	BP	1e-05	0.325897	0.60413
GO:0031334	1	1	2.53569	positive regulation of protein complex assembly	BP	1e-05	0.325897	0.60413
GO:0031448	1	1	2.53569	positive regulation of fast-twitch skeletal muscle fiber contraction	BP	1e-05	0.325897	0.60413
GO:0031663	1	1	2.53569	lipopolysaccharide-mediated signaling pathway	BP	1e-05	0.325897	0.60413
GO:0032055	2	2	2.53569	negative regulation of translation in response to stress	BP	2e-05	0.187165	0.60413
GO:0032268	1	1	2.53569	regulation of cellular protein metabolic process	BP	1e-05	0.325897	0.60413
GO:0032270	1	1	2.53569	positive regulation of cellular protein metabolic process	BP	1e-05	0.325897	0.60413
GO:0032355	1	1	2.53569	response to estradiol	BP	1e-05	0.325897	0.60413
GO:0032456	1	1	2.53569	endocytic recycling	BP	1e-05	0.325897	0.60413
GO:0032511	1	1	2.53569	late endosome to vacuole transport via multivesicular body sorting pathway	BP	1e-05	0.325897	0.60413
GO:0032526	1	1	2.53569	response to retinoic acid	BP	1e-05	0.325897	0.60413
GO:0032570	1	1	2.53569	response to progesterone	BP	1e-05	0.325897	0.60413
GO:0032689	1	1	2.53569	negative regulation of interferon-gamma production	BP	1e-05	0.325897	0.60413
GO:0032691	1	1	2.53569	negative regulation of interleukin-1 beta production	BP	1e-05	0.325897	0.60413
GO:0032695	1	1	2.53569	negative regulation of interleukin-12 production	BP	1e-05	0.325897	0.60413
GO:0032700	1	1	2.53569	negative regulation of interleukin-17 production	BP	1e-05	0.325897	0.60413
GO:0032703	1	1	2.53569	negative regulation of interleukin-2 production	BP	1e-05	0.325897	0.60413
GO:0032720	1	1	2.53569	negative regulation of tumor necrosis factor production	BP	1e-05	0.325897	0.60413
GO:0032740	1	1	2.53569	positive regulation of interleukin-17 production	BP	1e-05	0.325897	0.60413
GO:0032801	1	1	2.53569	receptor catabolic process	BP	1e-05	0.325897	0.60413
GO:0032929	1	1	2.53569	negative regulation of superoxide anion generation	BP	1e-05	0.325897	0.60413
GO:0032930	1	1	2.53569	positive regulation of superoxide anion generation	BP	1e-05	0.325897	0.60413
GO:0032967	1	1	2.53569	positive regulation of collagen biosynthetic process	BP	1e-05	0.325897	0.60413
GO:0033050	1	1	2.53569	clavulanic acid biosynthetic process	BP	1e-05	0.325897	0.60413
GO:0033198	1	1	2.53569	response to ATP	BP	1e-05	0.325897	0.60413
GO:0033567	5	8	1.58481	DNA replication, Okazaki fragment processing	BP	8e-05	0.211406	0.60413
GO:0034612	1	1	2.53569	response to tumor necrosis factor	BP	1e-05	0.325897	0.60413
GO:0036068	1	1	2.53569	light-independent chlorophyll biosynthetic process	BP	1e-05	0.325897	0.60413
GO:0042168	1	1	2.53569	heme metabolic process	BP	1e-05	0.325897	0.60413
GO:0042307	1	1	2.53569	positive regulation of protein import into nucleus	BP	1e-05	0.325897	0.60413
GO:0042426	4	6	1.69046	choline catabolic process	BP	6e-05	0.214243	0.60413
GO:0042554	1	1	2.53569	superoxide anion generation	BP	1e-05	0.325897	0.60413
GO:0043408	1	1	2.53569	regulation of MAPK cascade	BP	1e-05	0.325897	0.60413
GO:0043491	1	1	2.53569	protein kinase B signaling	BP	1e-05	0.325897	0.60413
GO:0043518	1	1	2.53569	negative regulation of DNA damage response, signal transduction by p53 class mediator	BP	1e-05	0.325897	0.60413
GO:0043525	1	1	2.53569	positive regulation of neuron apoptotic process	BP	1e-05	0.325897	0.60413
GO:0043536	1	1	2.53569	positive regulation of blood vessel endothelial cell migration	BP	1e-05	0.325897	0.60413
GO:0043537	1	1	2.53569	negative regulation of blood vessel endothelial cell migration	BP	1e-05	0.325897	0.60413
GO:0043552	1	1	2.53569	positive regulation of phosphatidylinositol 3-kinase activity	BP	1e-05	0.325897	0.60413
GO:0044001	1	1	2.53569	migration in host	BP	1e-05	0.325897	0.60413
GO:0045019	1	1	2.53569	negative regulation of nitric oxide biosynthetic process	BP	1e-05	0.325897	0.60413
GO:0045599	1	1	2.53569	negative regulation of fat cell differentiation	BP	1e-05	0.325897	0.60413
GO:0045662	1	1	2.53569	negative regulation of myoblast differentiation	BP	1e-05	0.325897	0.60413
GO:0045666	1	1	2.53569	positive regulation of neuron differentiation	BP	1e-05	0.325897	0.60413
GO:0045736	1	1	2.53569	negative regulation of cyclin-dependent protein serine/threonine kinase activity	BP	1e-05	0.325897	0.60413
GO:0045786	1	1	2.53569	negative regulation of cell cycle	BP	1e-05	0.325897	0.60413
GO:0045930	1	1	2.53569	negative regulation of mitotic cell cycle	BP	1e-05	0.325897	0.60413
GO:0046278	1	1	2.53569	3,4-dihydroxybenzoate metabolic process	BP	1e-05	0.325897	0.60413
GO:0046716	1	1	2.53569	muscle cell cellular homeostasis	BP	1e-05	0.325897	0.60413
GO:0048298	1	1	2.53569	positive regulation of isotype switching to IgA isotypes	BP	1e-05	0.325897	0.60413
GO:0048513	1	1	2.53569	animal organ development	BP	1e-05	0.325897	0.60413
GO:0048535	1	1	2.53569	lymph node development	BP	1e-05	0.325897	0.60413
GO:0048598	1	1	2.53569	embryonic morphogenesis	BP	1e-05	0.325897	0.60413
GO:0048642	1	1	2.53569	negative regulation of skeletal muscle tissue development	BP	1e-05	0.325897	0.60413
GO:0048709	1	1	2.53569	oligodendrocyte differentiation	BP	1e-05	0.325897	0.60413
GO:0048874	1	1	2.53569	homeostasis of number of cells in a free-living population	BP	1e-05	0.325897	0.60413
GO:0050680	1	1	2.53569	negative regulation of epithelial cell proliferation	BP	1e-05	0.325897	0.60413
GO:0050830	1	1	2.53569	defense response to Gram-positive bacterium	BP	1e-05	0.325897	0.60413
GO:0050860	1	1	2.53569	negative regulation of T cell receptor signaling pathway	BP	1e-05	0.325897	0.60413
GO:0050910	1	1	2.53569	detection of mechanical stimulus involved in sensory perception of sound	BP	1e-05	0.325897	0.60413
GO:0050921	1	1	2.53569	positive regulation of chemotaxis	BP	1e-05	0.325897	0.60413
GO:0051209	1	1	2.53569	release of sequestered calcium ion into cytosol	BP	1e-05	0.325897	0.60413
GO:0051592	1	1	2.53569	response to calcium ion	BP	1e-05	0.325897	0.60413
GO:0051781	1	1	2.53569	positive regulation of cell division	BP	1e-05	0.325897	0.60413
GO:0051897	1	1	2.53569	positive regulation of protein kinase B signaling	BP	1e-05	0.325897	0.60413
GO:0052106	1	1	2.53569	quorum sensing involved in interaction with host	BP	1e-05	0.325897	0.60413
GO:0060088	1	1	2.53569	auditory receptor cell stereocilium organization	BP	1e-05	0.325897	0.60413
GO:0060349	1	1	2.53569	bone morphogenesis	BP	1e-05	0.325897	0.60413
GO:0060390	1	1	2.53569	regulation of SMAD protein signal transduction	BP	1e-05	0.325897	0.60413
GO:0060391	1	1	2.53569	positive regulation of SMAD protein signal transduction	BP	1e-05	0.325897	0.60413
GO:0060395	1	1	2.53569	SMAD protein signal transduction	BP	1e-05	0.325897	0.60413
GO:0070291	1	1	2.53569	N-acylethanolamine metabolic process	BP	1e-05	0.325897	0.60413
GO:0070292	1	1	2.53569	N-acylphosphatidylethanolamine metabolic process	BP	1e-05	0.325897	0.60413
GO:0070507	1	1	2.53569	regulation of microtubule cytoskeleton organization	BP	1e-05	0.325897	0.60413
GO:0071407	1	1	2.53569	cellular response to organic cyclic compound	BP	1e-05	0.325897	0.60413
GO:0071524	1	1	2.53569	pyrrolysine biosynthetic process	BP	1e-05	0.325897	0.60413
GO:0071918	1	1	2.53569	urea transmembrane transport	BP	1e-05	0.325897	0.60413
GO:0071934	1	1	2.53569	thiamine transmembrane transport	BP	1e-05	0.325897	0.60413
GO:0072422	1	1	2.53569	signal transduction involved in DNA damage checkpoint	BP	1e-05	0.325897	0.60413
GO:0075522	1	1	2.53569	IRES-dependent viral translational initiation	BP	1e-05	0.325897	0.60413
GO:0085029	1	1	2.53569	extracellular matrix assembly	BP	1e-05	0.325897	0.60413
GO:0090314	1	1	2.53569	positive regulation of protein targeting to membrane	BP	1e-05	0.325897	0.60413
GO:0090336	1	1	2.53569	positive regulation of brown fat cell differentiation	BP	1e-05	0.325897	0.60413
GO:0097062	1	1	2.53569	dendritic spine maintenance	BP	1e-05	0.325897	0.60413
GO:0097191	1	1	2.53569	extrinsic apoptotic signaling pathway	BP	1e-05	0.325897	0.60413
GO:0097320	1	1	2.53569	plasma membrane tubulation	BP	1e-05	0.325897	0.60413
GO:1900126	1	1	2.53569	negative regulation of hyaluronan biosynthetic process	BP	1e-05	0.325897	0.60413
GO:1900272	1	1	2.53569	negative regulation of long-term synaptic potentiation	BP	1e-05	0.325897	0.60413
GO:1900449	1	1	2.53569	regulation of glutamate receptor signaling pathway	BP	1e-05	0.325897	0.60413
GO:1901216	1	1	2.53569	positive regulation of neuron death	BP	1e-05	0.325897	0.60413
GO:1901663	1	1	2.53569	quinone biosynthetic process	BP	1e-05	0.325897	0.60413
GO:1901741	1	1	2.53569	positive regulation of myoblast fusion	BP	1e-05	0.325897	0.60413
GO:1901796	1	1	2.53569	regulation of signal transduction by p53 class mediator	BP	1e-05	0.325897	0.60413
GO:1902430	1	1	2.53569	negative regulation of amyloid-beta formation	BP	1e-05	0.325897	0.60413
GO:1902742	1	1	2.53569	apoptotic process involved in development	BP	1e-05	0.325897	0.60413
GO:1902951	1	1	2.53569	negative regulation of dendritic spine maintenance	BP	1e-05	0.325897	0.60413
GO:1902992	1	1	2.53569	negative regulation of amyloid precursor protein catabolic process	BP	1e-05	0.325897	0.60413
GO:1903078	1	1	2.53569	positive regulation of protein localization to plasma membrane	BP	1e-05	0.325897	0.60413
GO:1903999	1	1	2.53569	negative regulation of eating behavior	BP	1e-05	0.325897	0.60413
GO:1904645	1	1	2.53569	response to amyloid-beta	BP	1e-05	0.325897	0.60413
GO:1904747	1	1	2.53569	positive regulation of apoptotic process involved in development	BP	1e-05	0.325897	0.60413
GO:1905664	1	1	2.53569	regulation of calcium ion import across plasma membrane	BP	1e-05	0.325897	0.60413
GO:1905808	1	1	2.53569	positive regulation of synapse disassembly	BP	1e-05	0.325897	0.60413
GO:2000145	3	4	1.90177	regulation of cell motility	BP	4e-05	0.210836	0.60413
GO:2000146	2	2	2.53569	negative regulation of cell motility	BP	2e-05	0.187165	0.60413
GO:2001137	1	1	2.53569	positive regulation of endocytic recycling	BP	1e-05	0.325897	0.60413
GO:0001075	1	1	2.53569	transcription factor activity, RNA polymerase II core promoter sequence-specific binding involved in preinitiation complex assembly	MF	1e-05	0.325897	0.60413
GO:0003847	1	1	2.53569	1-alkyl-2-acetylglycerophosphocholine esterase activity	MF	1e-05	0.325897	0.60413
GO:0003950	1	1	2.53569	NAD+ ADP-ribosyltransferase activity	MF	1e-05	0.325897	0.60413
GO:0004014	1	1	2.53569	adenosylmethionine decarboxylase activity	MF	1e-05	0.325897	0.60413
GO:0004046	1	1	2.53569	aminoacylase activity	MF	1e-05	0.325897	0.60413
GO:0004348	7	14	1.26784	glucosylceramidase activity	MF	0.00014	0.31729	0.60413
GO:0004410	1	1	2.53569	homocitrate synthase activity	MF	1e-05	0.325897	0.60413
GO:0004564	1	1	2.53569	beta-fructofuranosidase activity	MF	1e-05	0.325897	0.60413
GO:0004568	1	1	2.53569	chitinase activity	MF	1e-05	0.325897	0.60413
GO:0004586	1	1	2.53569	ornithine decarboxylase activity	MF	1e-05	0.325897	0.60413
GO:0004602	1	1	2.53569	glutathione peroxidase activity	MF	1e-05	0.325897	0.60413
GO:0004663	1	1	2.53569	Rab geranylgeranyltransferase activity	MF	1e-05	0.325897	0.60413
GO:0004806	7	12	1.47915	triglyceride lipase activity	MF	0.00012	0.199821	0.60413
GO:0004843	1	1	2.53569	thiol-dependent ubiquitin-specific protease activity	MF	1e-05	0.325897	0.60413
GO:0004848	9	18	1.26784	ureidoglycolate hydrolase activity	MF	0.00018	0.283849	0.60413
GO:0005125	1	1	2.53569	cytokine activity	MF	1e-05	0.325897	0.60413
GO:0005160	1	1	2.53569	transforming growth factor beta receptor binding	MF	1e-05	0.325897	0.60413
GO:0008131	1	1	2.53569	primary amine oxidase activity	MF	1e-05	0.325897	0.60413
GO:0008469	1	1	2.53569	histone-arginine N-methyltransferase activity	MF	1e-05	0.325897	0.60413
GO:0008476	1	1	2.53569	protein-tyrosine sulfotransferase activity	MF	1e-05	0.325897	0.60413
GO:0008657	21	45	1.18332	DNA topoisomerase (ATP-hydrolyzing) inhibitor activity	MF	0.00045	0.249317	0.60413
GO:0008800	18	37	1.23358	beta-lactamase activity	MF	0.00037	0.217503	0.60413
GO:0008830	37	84	1.11691	dTDP-4-dehydrorhamnose 3,5-epimerase activity	MF	0.00084	0.2725	0.60413
GO:0008831	6	11	1.3831	dTDP-4-dehydrorhamnose reductase activity	MF	0.00011	0.269679	0.60413
GO:0008970	1	1	2.53569	phosphatidylcholine 1-acylhydrolase activity	MF	1e-05	0.325897	0.60413
GO:0009882	1	1	2.53569	blue light photoreceptor activity	MF	1e-05	0.325897	0.60413
GO:0010309	3	4	1.90177	acireductone dioxygenase [iron(II)-requiring] activity	MF	4e-05	0.210836	0.60413
GO:0015265	1	1	2.53569	urea channel activity	MF	1e-05	0.325897	0.60413
GO:0016175	1	1	2.53569	superoxide-generating NADPH oxidase activity	MF	1e-05	0.325897	0.60413
GO:0016277	1	1	2.53569	[myelin basic protein]-arginine N-methyltransferase activity	MF	1e-05	0.325897	0.60413
GO:0016505	1	1	2.53569	peptidase activator activity involved in apoptotic process	MF	1e-05	0.325897	0.60413
GO:0016603	1	1	2.53569	glutaminyl-peptide cyclotransferase activity	MF	1e-05	0.325897	0.60413
GO:0017172	1	1	2.53569	cysteine dioxygenase activity	MF	1e-05	0.325897	0.60413
GO:0018583	1	1	2.53569	biphenyl-2,3-diol 1,2-dioxygenase activity	MF	1e-05	0.325897	0.60413
GO:0019153	1	1	2.53569	protein-disulfide reductase (glutathione) activity	MF	1e-05	0.325897	0.60413
GO:0019156	1	1	2.53569	isoamylase activity	MF	1e-05	0.325897	0.60413
GO:0019829	2	2	2.53569	cation-transporting ATPase activity	MF	2e-05	0.187165	0.60413
GO:0019901	1	1	2.53569	protein kinase binding	MF	1e-05	0.325897	0.60413
GO:0030267	1	1	2.53569	glyoxylate reductase (NADP) activity	MF	1e-05	0.325897	0.60413
GO:0030412	1	1	2.53569	formimidoyltetrahydrofolate cyclodeaminase activity	MF	1e-05	0.325897	0.60413
GO:0030553	1	1	2.53569	cGMP binding	MF	1e-05	0.325897	0.60413
GO:0030600	1	1	2.53569	feruloyl esterase activity	MF	1e-05	0.325897	0.60413
GO:0033812	1	1	2.53569	3-oxoadipyl-CoA thiolase activity	MF	1e-05	0.325897	0.60413
GO:0033925	1	1	2.53569	mannosyl-glycoprotein endo-beta-N-acetylglucosaminidase activity	MF	1e-05	0.325897	0.60413
GO:0033927	1	1	2.53569	glucan 1,4-alpha-maltohexaosidase activity	MF	1e-05	0.325897	0.60413
GO:0033939	1	1	2.53569	xylan alpha-1,2-glucuronosidase activity	MF	1e-05	0.325897	0.60413
GO:0033952	1	1	2.53569	iota-carrageenase activity	MF	1e-05	0.325897	0.60413
GO:0035241	1	1	2.53569	protein-arginine omega-N monomethyltransferase activity	MF	1e-05	0.325897	0.60413
GO:0035243	1	1	2.53569	protein-arginine omega-N symmetric methyltransferase activity	MF	1e-05	0.325897	0.60413
GO:0035595	1	1	2.53569	N-acetylglucosaminylinositol deacetylase activity	MF	1e-05	0.325897	0.60413
GO:0042602	10	20	1.26784	riboflavin reductase (NADPH) activity	MF	0.0002	0.269493	0.60413
GO:0043805	1	1	2.53569	indolepyruvate ferredoxin oxidoreductase activity	MF	1e-05	0.325897	0.60413
GO:0046527	1	1	2.53569	glucosyltransferase activity	MF	1e-05	0.325897	0.60413
GO:0046559	1	1	2.53569	alpha-glucuronidase activity	MF	1e-05	0.325897	0.60413
GO:0047075	1	1	2.53569	2,5-dihydroxypyridine 5,6-dioxygenase activity	MF	1e-05	0.325897	0.60413
GO:0047134	21	46	1.1576	protein-disulfide reductase activity	MF	0.00046	0.280585	0.60413
GO:0047475	8	16	1.26784	phenylacetate-CoA ligase activity	MF	0.00016	0.299668	0.60413
GO:0047490	1	1	2.53569	pectin lyase activity	MF	1e-05	0.325897	0.60413
GO:0047714	1	1	2.53569	galactolipase activity	MF	1e-05	0.325897	0.60413
GO:0050114	1	1	2.53569	myo-inosose-2 dehydratase activity	MF	1e-05	0.325897	0.60413
GO:0050121	1	1	2.53569	N-acylglucosamine 2-epimerase activity	MF	1e-05	0.325897	0.60413
GO:0050126	1	1	2.53569	N-carbamoylputrescine amidase activity	MF	1e-05	0.325897	0.60413
GO:0050233	1	1	2.53569	pyranose oxidase activity	MF	1e-05	0.325897	0.60413
GO:0050385	9	18	1.26784	ureidoglycolate lyase activity	MF	0.00018	0.283849	0.60413
GO:0050524	1	1	2.53569	coenzyme-B sulfoethylthiotransferase activity	MF	1e-05	0.325897	0.60413
GO:0050549	1	1	2.53569	cyclohexyl-isocyanide hydratase activity	MF	1e-05	0.325897	0.60413
GO:0051432	1	1	2.53569	BH1 domain binding	MF	1e-05	0.325897	0.60413
GO:0051434	1	1	2.53569	BH3 domain binding	MF	1e-05	0.325897	0.60413
GO:0052621	3	4	1.90177	diguanylate cyclase activity	MF	4e-05	0.210836	0.60413
GO:0052930	1	1	2.53569	methanol ferricytochrome-c oxidoreductase activity	MF	1e-05	0.325897	0.60413
GO:0052933	1	1	2.53569	alcohol dehydrogenase (cytochrome c(L)) activity	MF	1e-05	0.325897	0.60413
GO:0061133	1	1	2.53569	endopeptidase activator activity	MF	1e-05	0.325897	0.60413
GO:0061769	1	1	2.53569	ribosylnicotinate kinase activity	MF	1e-05	0.325897	0.60413
GO:0080031	1	1	2.53569	methyl salicylate esterase activity	MF	1e-05	0.325897	0.60413
GO:0089720	1	1	2.53569	caspase binding	MF	1e-05	0.325897	0.60413
GO:0102166	1	1	2.53569	[protein]-3-O-(N-acetyl-D-glucosaminyl)-L-threonine O-N-acetyl-alpha-D-glucosaminase activity	MF	1e-05	0.325897	0.60413
GO:0102167	1	1	2.53569	[protein]-3-O-(N-acetyl-D-glucosaminyl)-L-serine O-N-acetyl-alpha-D-glucosaminase activity	MF	1e-05	0.325897	0.60413
GO:0102478	1	1	2.53569	beta-L-arabinofuranosidase activity	MF	1e-05	0.325897	0.60413
GO:0102483	1	1	2.53569	scopolin beta-glucosidase activity	MF	1e-05	0.325897	0.60413
GO:0102549	1	1	2.53569	1-18:1-2-16:0-monogalactosyldiacylglycerol lipase activity	MF	1e-05	0.325897	0.60413
GO:0102550	1	1	2.53569	2-methyl-6-geranylgeranyl-1,4-benzoquinol methyltransferase activity	MF	1e-05	0.325897	0.60413
GO:0102571	1	1	2.53569	[protein]-3-O-(N-acetyl-D-glucosaminyl)-L-serine/L-threonine O-N-acetyl-alpha-D-glucosaminase activity	MF	1e-05	0.325897	0.60413
GO:0102919	1	1	2.53569	5,6-dimethylbenzimidazole synthase activity	MF	1e-05	0.325897	0.60413
GO:0102986	1	1	2.53569	trehalose synthase activity	MF	1e-05	0.325897	0.60413
GO:0103011	1	1	2.53569	mannosylfructose-phosphate synthase activity	MF	1e-05	0.325897	0.60413
GO:0103015	1	1	2.53569	4-amino-4-deoxy-L-arabinose transferase activity	MF	1e-05	0.325897	0.60413
GO:0035672	2	3	1.69046	oligopeptide transmembrane transport	BP	3e-05	0.331261	0.609616
GO:1900192	2	3	1.69046	positive regulation of single-species biofilm formation	BP	3e-05	0.331261	0.609616
GO:0015333	2	3	1.69046	peptide:proton symporter activity	MF	3e-05	0.331261	0.609616
GO:0035673	2	3	1.69046	oligopeptide transmembrane transporter activity	MF	3e-05	0.331261	0.609616
GO:0015886	12	26	1.17032	heme transport	BP	0.00026	0.332393	0.610592
GO:0046210	9	19	1.20112	nitric oxide catabolic process	BP	0.00019	0.337069	0.616946
GO:0008677	9	19	1.20112	2-dehydropantoate 2-reductase activity	MF	0.00019	0.337069	0.616946
GO:0051604	14	31	1.14515	protein maturation	BP	0.00031	0.342461	0.625686
GO:0008272	5	10	1.26784	sulfate transport	BP	0.0001	0.360165	0.654493
GO:0008263	5	10	1.26784	pyrimidine-specific mismatch base pair DNA N-glycosylase activity	MF	0.0001	0.360165	0.654493
GO:0016984	5	10	1.26784	ribulose-bisphosphate carboxylase activity	MF	0.0001	0.360165	0.654493
GO:0071731	12	27	1.12697	response to nitric oxide	BP	0.00027	0.378785	0.687099
GO:0004614	3	6	1.26784	phosphoglucomutase activity	MF	6e-05	0.421444	0.761755
GO:0047372	3	6	1.26784	acylglycerol lipase activity	MF	6e-05	0.421444	0.761755
GO:0043137	5	11	1.15259	DNA replication, removal of RNA primer	BP	0.00011	0.436914	0.78831
GO:0003874	11	26	1.07279	6-pyruvoyltetrahydropterin synthase activity	MF	0.00026	0.448661	0.808068
GO:0009123	2	4	1.26784	nucleoside monophosphate metabolic process	BP	4e-05	0.467768	0.832134
GO:0009132	2	4	1.26784	nucleoside diphosphate metabolic process	BP	4e-05	0.467768	0.832134
GO:0009141	2	4	1.26784	nucleoside triphosphate metabolic process	BP	4e-05	0.467768	0.832134
GO:0043939	2	4	1.26784	negative regulation of sporulation	BP	4e-05	0.467768	0.832134
GO:0004065	2	4	1.26784	arylsulfatase activity	MF	4e-05	0.467768	0.832134
GO:0004729	2	4	1.26784	oxygen-dependent protoporphyrinogen oxidase activity	MF	4e-05	0.467768	0.832134
GO:0008738	2	4	1.26784	L-fuculose-phosphate aldolase activity	MF	4e-05	0.467768	0.832134
GO:0044038	5	12	1.05654	cell wall macromolecule biosynthetic process	BP	0.00012	0.511384	0.908131
GO:0044413	1	2	1.26784	avoidance of host defenses	BP	2e-05	0.545587	0.963806
GO:0008887	1	2	1.26784	glycerate kinase activity	MF	2e-05	0.545587	0.963806
GO:0018786	1	2	1.26784	haloalkane dehalogenase activity	MF	2e-05	0.545587	0.963806
GO:0019285	4	10	1.01428	glycine betaine biosynthetic process from choline	BP	0.0001	0.555463	0.97278
GO:1902208	4	10	1.01428	regulation of bacterial-type flagellum assembly	BP	0.0001	0.555463	0.97278
GO:0016159	4	10	1.01428	muconolactone delta-isomerase activity	MF	0.0001	0.555463	0.97278
GO:0043765	4	10	1.01428	T/G mismatch-specific endonuclease activity	MF	0.0001	0.555463	0.97278
GO:0046555	4	10	1.01428	acetylxylan esterase activity	MF	0.0001	0.555463	0.97278
GO:0000105	11	228	0.122336	histidine biosynthetic process	BP	0.00228	1	1
GO:0000160	33	472	0.177283	phosphorelay signal transduction system	BP	0.00472	1	1
GO:0000256	9	62	0.368084	allantoin catabolic process	BP	0.00062	0.99989	1
GO:0000271	5	83	0.152752	polysaccharide biosynthetic process	BP	0.00083	1	1
GO:0000272	21	71	0.749993	polysaccharide catabolic process	BP	0.00071	0.927337	1
GO:0000917	4	235	0.0431607	division septum assembly	BP	0.00235	1	1
GO:0001510	2	20	0.253569	RNA methylation	BP	0.0002	0.996665	1
GO:0002049	1	33	0.0768391	pyoverdine biosynthetic process	BP	0.00033	0.999998	1
GO:0005977	4	301	0.0336969	glycogen metabolic process	BP	0.00301	1	1
GO:0006002	1	84	0.0301868	fructose 6-phosphate metabolic process	BP	0.00084	1	1
GO:0006004	4	154	0.0658621	fucose metabolic process	BP	0.00154	1	1
GO:0006006	6	329	0.0462436	glucose metabolic process	BP	0.00329	1	1
GO:0006011	1	8	0.316961	UDP-glucose metabolic process	BP	8e-05	0.957365	1
GO:0006012	1	47	0.0539508	galactose metabolic process	BP	0.00047	1	1
GO:0006048	13	86	0.383302	UDP-N-acetylglucosamine biosynthetic process	BP	0.00086	0.999986	1
GO:0006071	2	134	0.0378461	glycerol metabolic process	BP	0.00134	1	1
GO:0006080	1	6	0.422615	substituted mannan metabolic process	BP	6e-05	0.906172	1
GO:0006096	3	648	0.0117393	glycolytic process	BP	0.00648	1	1
GO:0006104	1	88	0.0288147	succinyl-CoA metabolic process	BP	0.00088	1	1
GO:0006119	1	72	0.0352179	oxidative phosphorylation	BP	0.00072	1	1
GO:0006144	15	114	0.333643	purine nucleobase metabolic process	BP	0.00114	1	1
GO:0006212	1	33	0.0768391	uracil catabolic process	BP	0.00033	0.999998	1
GO:0006259	6	456	0.0333643	DNA metabolic process	BP	0.00456	1	1
GO:0006260	43	1223	0.0891534	DNA replication	BP	0.01223	1	1
GO:0006265	5	318	0.0398693	DNA topological change	BP	0.00318	1	1
GO:0006269	5	66	0.192098	DNA replication, synthesis of RNA primer	BP	0.00066	1	1
GO:0006270	1	37	0.0685322	DNA replication initiation	BP	0.00037	1	1
GO:0006281	70	1180	0.150422	DNA repair	BP	0.0118	1	1
GO:0006285	5	134	0.0946153	base-excision repair, AP site formation	BP	0.00134	1	1
GO:0006308	2	70	0.0724483	DNA catabolic process	BP	0.0007	1	1
GO:0006310	101	302	0.848029	DNA recombination	BP	0.00302	0.958957	1
GO:0006351	98	1440	0.172568	transcription, DNA-templated	BP	0.0144	1	1
GO:0006355	321	2708	0.300575	regulation of transcription, DNA-templated	BP	0.02708	1	1
GO:0006364	11	420	0.0664109	rRNA processing	BP	0.0042	1	1
GO:0006396	4	235	0.0431607	RNA processing	BP	0.00235	1	1
GO:0006401	8	104	0.195053	RNA catabolic process	BP	0.00104	1	1
GO:0006412	64	8320	0.0195053	translation	BP	0.0832	1	1
GO:0006414	1	280	0.00905604	translational elongation	BP	0.0028	1	1
GO:0006417	2	969	0.00523362	regulation of translation	BP	0.00969	1	1
GO:0006464	14	200	0.177498	cellular protein modification process	BP	0.002	1	1
GO:0006465	1	56	0.0452802	signal peptide processing	BP	0.00056	1	1
GO:0006474	1	46	0.0551237	N-terminal protein amino acid acetylation	BP	0.00046	1	1
GO:0006487	2	48	0.105654	protein N-linked glycosylation	BP	0.00048	1	1
GO:0006508	137	2125	0.163477	proteolysis	BP	0.02125	1	1
GO:0006517	1	54	0.0469572	protein deglycosylation	BP	0.00054	1	1
GO:0006547	3	45	0.169046	histidine metabolic process	BP	0.00045	0.999997	1
GO:0006555	2	104	0.0487633	methionine metabolic process	BP	0.00104	1	1
GO:0006561	1	49	0.0517488	proline biosynthetic process	BP	0.00049	1	1
GO:0006605	7	100	0.177498	protein targeting	BP	0.001	1	1
GO:0006631	12	1657	0.0183635	fatty acid metabolic process	BP	0.01657	1	1
GO:0006633	14	1679	0.0211433	fatty acid biosynthetic process	BP	0.01679	1	1
GO:0006637	1	77	0.032931	acyl-CoA metabolic process	BP	0.00077	1	1
GO:0006644	1	4	0.633922	phospholipid metabolic process	BP	4e-05	0.793512	1
GO:0006665	1	14	0.181121	sphingolipid metabolic process	BP	0.00014	0.996	1
GO:0006729	11	127	0.219627	tetrahydrobiopterin biosynthetic process	BP	0.00127	1	1
GO:0006749	1	50	0.0507138	glutathione metabolic process	BP	0.0005	1	1
GO:0006750	4	101	0.100423	glutathione biosynthetic process	BP	0.00101	1	1
GO:0006754	4	503	0.0201645	ATP biosynthetic process	BP	0.00503	1	1
GO:0006760	2	88	0.0576293	folic acid-containing compound metabolic process	BP	0.00088	1	1
GO:0006772	3	49	0.155246	thiamine metabolic process	BP	0.00049	0.999999	1
GO:0006777	14	137	0.259122	Mo-molybdopterin cofactor biosynthetic process	BP	0.00137	1	1
GO:0006779	12	115	0.264594	porphyrin-containing compound biosynthetic process	BP	0.00115	1	1
GO:0006782	10	82	0.30923	protoporphyrinogen IX biosynthetic process	BP	0.00082	0.999999	1
GO:0006798	2	6	0.84523	polyphosphate catabolic process	BP	6e-05	0.684141	1
GO:0006805	2	74	0.0685322	xenobiotic metabolic process	BP	0.00074	1	1
GO:0006812	10	67	0.378461	cation transport	BP	0.00067	0.999915	1
GO:0006855	29	366	0.200915	drug transmembrane transport	BP	0.00366	1	1
GO:0006865	9	189	0.120747	amino acid transport	BP	0.00189	1	1
GO:0006886	29	101	0.728069	intracellular protein transport	BP	0.00101	0.968947	1
GO:0007157	1	32	0.0792403	heterophilic cell-cell adhesion via plasma membrane cell adhesion molecules	BP	0.00032	0.999997	1
GO:0008156	3	16	0.475442	negative regulation of DNA replication	BP	0.00016	0.950526	1
GO:0008203	15	76	0.500465	cholesterol metabolic process	BP	0.00076	0.999068	1
GO:0008295	10	44	0.576293	spermidine biosynthetic process	BP	0.00044	0.978286	1
GO:0008299	5	527	0.0240578	isoprenoid biosynthetic process	BP	0.00527	1	1
GO:0008360	32	871	0.0931597	regulation of cell shape	BP	0.00871	1	1
GO:0008643	26	584	0.11289	carbohydrate transport	BP	0.00584	1	1
GO:0008652	41	2247	0.0462676	cellular amino acid biosynthetic process	BP	0.02247	1	1
GO:0008654	11	128	0.217911	phospholipid biosynthetic process	BP	0.00128	1	1
GO:0008655	2	28	0.181121	pyrimidine-containing compound salvage	BP	0.00028	0.999807	1
GO:0009061	11	520	0.0536396	anaerobic respiration	BP	0.0052	1	1
GO:0009073	4	567	0.0178885	aromatic amino acid family biosynthetic process	BP	0.00567	1	1
GO:0009094	10	134	0.189231	L-phenylalanine biosynthetic process	BP	0.00134	1	1
GO:0009103	8	552	0.0367491	lipopolysaccharide biosynthetic process	BP	0.00552	1	1
GO:0009107	4	17	0.596633	lipoate biosynthetic process	BP	0.00017	0.901476	1
GO:0009108	2	19	0.266915	coenzyme biosynthetic process	BP	0.00019	0.995272	1
GO:0009116	13	607	0.0543064	nucleoside metabolic process	BP	0.00607	1	1
GO:0009117	5	317	0.0399951	nucleotide metabolic process	BP	0.00317	1	1
GO:0009164	1	55	0.0461035	nucleoside catabolic process	BP	0.00055	1	1
GO:0009229	8	181	0.112075	thiamine diphosphate biosynthetic process	BP	0.00181	1	1
GO:0009231	2	319	0.0158977	riboflavin biosynthetic process	BP	0.00319	1	1
GO:0009236	12	111	0.274129	cobalamin biosynthetic process	BP	0.00111	1	1
GO:0009245	8	438	0.046314	lipid A biosynthetic process	BP	0.00438	1	1
GO:0009246	1	231	0.010977	enterobacterial common antigen biosynthetic process	BP	0.00231	1	1
GO:0009247	11	32	0.871643	glycolipid biosynthetic process	BP	0.00032	0.714288	1
GO:0009249	4	60	0.169046	protein lipoylation	BP	0.0006	1	1
GO:0009252	37	935	0.100343	peptidoglycan biosynthetic process	BP	0.00935	1	1
GO:0009267	1	15	0.169046	cellular response to starvation	BP	0.00015	0.997304	1
GO:0009297	1	5	0.507138	pilus assembly	BP	5e-05	0.860808	1
GO:0009306	13	99	0.332969	protein secretion	BP	0.00099	1	1
GO:0009313	1	9	0.281743	oligosaccharide catabolic process	BP	9e-05	0.971261	1
GO:0009432	3	397	0.0191614	SOS response	BP	0.00397	1	1
GO:0009617	3	12	0.633922	response to bacterium	BP	0.00012	0.850944	1
GO:0009966	2	6	0.84523	regulation of signal transduction	BP	6e-05	0.684141	1
GO:0010043	2	6	0.84523	response to zinc ion	BP	6e-05	0.684141	1
GO:0010124	8	155	0.130874	phenylacetate catabolic process	BP	0.00155	1	1
GO:0010125	3	15	0.507138	mycothiol biosynthetic process	BP	0.00015	0.934169	1
GO:0010350	1	4	0.633922	cellular response to magnesium starvation	BP	4e-05	0.793512	1
GO:0010468	8	194	0.104565	regulation of gene expression	BP	0.00194	1	1
GO:0010498	1	268	0.00946153	proteasomal protein catabolic process	BP	0.00268	1	1
GO:0010628	4	25	0.40571	positive regulation of gene expression	BP	0.00025	0.988552	1
GO:0010629	1	10	0.253569	negative regulation of gene expression	BP	0.0001	0.980627	1
GO:0015031	44	466	0.239421	protein transport	BP	0.00466	1	1
GO:0015671	2	25	0.202855	oxygen transport	BP	0.00025	0.999433	1
GO:0015706	1	81	0.0313048	nitrate transport	BP	0.00081	1	1
GO:0015707	1	55	0.0461035	nitrite transport	BP	0.00055	1	1
GO:0015716	1	52	0.0487633	organic phosphonate transport	BP	0.00052	1	1
GO:0015833	11	84	0.332055	peptide transport	BP	0.00084	0.999997	1
GO:0015846	22	60	0.929753	polyamine transport	BP	0.0006	0.661551	1
GO:0015888	1	24	0.105654	thiamine transport	BP	0.00024	0.999923	1
GO:0015889	7	69	0.257244	cobalamin transport	BP	0.00069	0.999999	1
GO:0015891	1	33	0.0768391	siderophore transport	BP	0.00033	0.999998	1
GO:0015908	3	20	0.380353	fatty acid transport	BP	0.0002	0.984992	1
GO:0015914	21	70	0.760707	phospholipid transport	BP	0.0007	0.916939	1
GO:0015920	1	55	0.0461035	lipopolysaccharide transport	BP	0.00055	1	1
GO:0015940	7	130	0.136537	pantothenate biosynthetic process	BP	0.0013	1	1
GO:0015968	1	100	0.0253569	stringent response	BP	0.001	1	1
GO:0016125	1	3	0.84523	sterol metabolic process	BP	3e-05	0.693681	1
GO:0016226	8	368	0.0551237	iron-sulfur cluster assembly	BP	0.00368	1	1
GO:0016310	43	1962	0.0555732	phosphorylation	BP	0.01962	1	1
GO:0016311	55	575	0.242544	dephosphorylation	BP	0.00575	1	1
GO:0016485	1	32	0.0792403	protein processing	BP	0.00032	0.999997	1
GO:0016998	3	58	0.131156	cell wall macromolecule catabolic process	BP	0.00058	1	1
GO:0017001	2	31	0.163593	antibiotic catabolic process	BP	0.00031	0.999935	1
GO:0017148	11	795	0.035085	negative regulation of translation	BP	0.00795	1	1
GO:0018364	1	3	0.84523	peptidyl-glutamine methylation	BP	3e-05	0.693681	1
GO:0019068	1	127	0.0199661	virion assembly	BP	0.00127	1	1
GO:0019076	3	12	0.633922	viral release from host cell	BP	0.00012	0.850944	1
GO:0019217	1	40	0.0633922	regulation of fatty acid metabolic process	BP	0.0004	1	1
GO:0019262	1	41	0.0618461	N-acetylneuraminate catabolic process	BP	0.00041	1	1
GO:0019277	2	79	0.0641947	UDP-N-acetylgalactosamine biosynthetic process	BP	0.00079	1	1
GO:0019284	1	85	0.0298316	L-methionine salvage from S-adenosylmethionine	BP	0.00085	1	1
GO:0019290	2	78	0.0650177	siderophore biosynthetic process	BP	0.00078	1	1
GO:0019299	2	245	0.0206995	rhamnose metabolic process	BP	0.00245	1	1
GO:0019306	2	8	0.633922	GDP-D-rhamnose biosynthetic process	BP	8e-05	0.822844	1
GO:0019323	2	218	0.0232632	pentose catabolic process	BP	0.00218	1	1
GO:0019350	6	25	0.608566	teichoic acid biosynthetic process	BP	0.00025	0.927423	1
GO:0019395	1	40	0.0633922	fatty acid oxidation	BP	0.0004	1	1
GO:0019430	3	185	0.0411193	removal of superoxide radicals	BP	0.00185	1	1
GO:0019627	2	118	0.0429778	urea metabolic process	BP	0.00118	1	1
GO:0019628	3	12	0.633922	urate catabolic process	BP	0.00012	0.850944	1
GO:0019645	1	57	0.0444858	anaerobic electron transport chain	BP	0.00057	1	1
GO:0019673	2	14	0.362241	GDP-mannose metabolic process	BP	0.00014	0.973915	1
GO:0019700	1	45	0.0563487	organic phosphonate catabolic process	BP	0.00045	1	1
GO:0019752	2	122	0.0415687	carboxylic acid metabolic process	BP	0.00122	1	1
GO:0019853	1	4	0.633922	L-ascorbic acid biosynthetic process	BP	4e-05	0.793512	1
GO:0022904	1	131	0.0193564	respiratory electron transport chain	BP	0.00131	1	1
GO:0023014	4	27	0.375658	signal transduction by protein phosphorylation	BP	0.00027	0.993604	1
GO:0030091	11	262	0.10646	protein repair	BP	0.00262	1	1
GO:0030258	2	6	0.84523	lipid modification	BP	6e-05	0.684141	1
GO:0030308	5	42	0.301868	negative regulation of cell growth	BP	0.00042	0.999741	1
GO:0030420	9	73	0.312619	establishment of competence for transformation	BP	0.00073	0.999995	1
GO:0030435	44	290	0.384725	sporulation resulting in formation of a cellular spore	BP	0.0029	1	1
GO:0030488	5	89	0.142454	tRNA methylation	BP	0.00089	1	1
GO:0031167	2	128	0.0396202	rRNA methylation	BP	0.00128	1	1
GO:0032410	1	34	0.0745791	negative regulation of transporter activity	BP	0.00034	0.999999	1
GO:0032775	3	17	0.447475	DNA methylation on adenine	BP	0.00017	0.963024	1
GO:0032885	1	21	0.120747	regulation of polysaccharide biosynthetic process	BP	0.00021	0.999747	1
GO:0033353	5	48	0.264134	S-adenosylmethionine cycle	BP	0.00048	0.99996	1
GO:0034213	1	30	0.084523	quinolinate catabolic process	BP	0.0003	0.999993	1
GO:0034219	3	259	0.0293709	carbohydrate transmembrane transport	BP	0.00259	1	1
GO:0034220	10	132	0.192098	ion transmembrane transport	BP	0.00132	1	1
GO:0034763	1	34	0.0745791	negative regulation of transmembrane transport	BP	0.00034	0.999999	1
GO:0035235	2	6	0.84523	ionotropic glutamate receptor signaling pathway	BP	6e-05	0.684141	1
GO:0035556	1	31	0.0817964	intracellular signal transduction	BP	0.00031	0.999995	1
GO:0035864	1	4	0.633922	response to potassium ion	BP	4e-05	0.793512	1
GO:0042121	8	28	0.724483	alginic acid biosynthetic process	BP	0.00028	0.859559	1
GO:0042128	3	304	0.0250233	nitrate assimilation	BP	0.00304	1	1
GO:0042173	2	10	0.507138	regulation of sporulation resulting in formation of a cellular spore	BP	0.0001	0.90422	1
GO:0042174	3	24	0.316961	negative regulation of sporulation resulting in formation of a cellular spore	BP	0.00024	0.995719	1
GO:0042203	1	4	0.633922	toluene catabolic process	BP	4e-05	0.793512	1
GO:0042219	1	3	0.84523	cellular modified amino acid catabolic process	BP	3e-05	0.693681	1
GO:0042594	5	34	0.372896	response to starvation	BP	0.00034	0.99722	1
GO:0042891	6	16	0.950884	antibiotic transport	BP	0.00016	0.602749	1
GO:0042952	4	91	0.111459	beta-ketoadipate pathway	BP	0.00091	1	1
GO:0042953	3	14	0.543362	lipoprotein transport	BP	0.00014	0.912939	1
GO:0042956	1	360	0.00704358	maltodextrin transport	BP	0.0036	1	1
GO:0043165	1	33	0.0768391	Gram-negative-bacterium-type cell outer membrane assembly	BP	0.00033	0.999998	1
GO:0043200	1	8	0.316961	response to amino acid	BP	8e-05	0.957365	1
GO:0043639	4	22	0.461035	benzoate catabolic process	BP	0.00022	0.973369	1
GO:0043708	1	14	0.181121	cell adhesion involved in biofilm formation	BP	0.00014	0.996	1
GO:0043709	8	114	0.177943	cell adhesion involved in single-species biofilm formation	BP	0.00114	1	1
GO:0044718	1	33	0.0768391	siderophore transmembrane transport	BP	0.00033	0.999998	1
GO:0044780	12	165	0.184414	bacterial-type flagellum assembly	BP	0.00165	1	1
GO:0045227	1	103	0.0246183	capsule polysaccharide biosynthetic process	BP	0.00103	1	1
GO:0045333	1	44	0.0576293	cellular respiration	BP	0.00044	1	1
GO:0045454	16	276	0.146997	cell redox homeostasis	BP	0.00276	1	1
GO:0045717	2	327	0.0155088	negative regulation of fatty acid biosynthetic process	BP	0.00327	1	1
GO:0045723	1	40	0.0633922	positive regulation of fatty acid biosynthetic process	BP	0.0004	1	1
GO:0045892	34	1106	0.0779507	negative regulation of transcription, DNA-templated	BP	0.01106	1	1
GO:0045893	39	369	0.268	positive regulation of transcription, DNA-templated	BP	0.00369	1	1
GO:0045947	3	362	0.021014	negative regulation of translational initiation	BP	0.00362	1	1
GO:0046413	8	23	0.881979	organomercury catabolic process	BP	0.00023	0.684323	1
GO:0046459	1	104	0.0243816	short-chain fatty acid metabolic process	BP	0.00104	1	1
GO:0046503	2	6	0.84523	glycerolipid catabolic process	BP	6e-05	0.684141	1
GO:0046618	6	201	0.0756922	drug export	BP	0.00201	1	1
GO:0046653	2	50	0.101428	tetrahydrofolate metabolic process	BP	0.0005	1	1
GO:0046656	2	392	0.0129372	folic acid biosynthetic process	BP	0.00392	1	1
GO:0046686	2	15	0.338092	response to cadmium ion	BP	0.00015	0.981353	1
GO:0046688	1	142	0.017857	response to copper ion	BP	0.00142	1	1
GO:0046689	1	38	0.0667287	response to mercury ion	BP	0.00038	1	1
GO:0046835	4	184	0.0551237	carbohydrate phosphorylation	BP	0.00184	1	1
GO:0050708	3	40	0.190177	regulation of protein secretion	BP	0.0004	0.99998	1
GO:0051205	1	19	0.133457	protein insertion into membrane	BP	0.00019	0.999443	1
GO:0051259	5	97	0.130706	protein complex oligomerization	BP	0.00097	1	1
GO:0051607	8	292	0.069471	defense response to virus	BP	0.00292	1	1
GO:0051692	1	6	0.422615	cellular oligosaccharide catabolic process	BP	6e-05	0.906172	1
GO:0051782	3	38	0.200186	negative regulation of cell division	BP	0.00038	0.99996	1
GO:0052572	4	47	0.215803	response to host immune response	BP	0.00047	0.999989	1
GO:0052573	1	12	0.211307	UDP-D-galactose metabolic process	BP	0.00012	0.991198	1
GO:0060326	1	31	0.0817964	cell chemotaxis	BP	0.00031	0.999995	1
GO:0061720	1	30	0.084523	6-sulfoquinovose(1-) catabolic process to glycerone phosphate and 3-sulfolactaldehyde	BP	0.0003	0.999993	1
GO:0070592	1	34	0.0745791	cell wall polysaccharide biosynthetic process	BP	0.00034	0.999999	1
GO:0070723	1	6	0.422615	response to cholesterol	BP	6e-05	0.906172	1
GO:0070814	3	30	0.253569	hydrogen sulfide biosynthetic process	BP	0.0003	0.999398	1
GO:0071793	3	30	0.253569	bacillithiol biosynthetic process	BP	0.0003	0.999398	1
GO:0071897	7	394	0.0450503	DNA biosynthetic process	BP	0.00394	1	1
GO:0071973	14	189	0.187829	bacterial-type flagellum-dependent cell motility	BP	0.00189	1	1
GO:0090305	125	1155	0.274425	nucleic acid phosphodiester bond hydrolysis	BP	0.01155	1	1
GO:0090529	1	194	0.0130706	cell septum assembly	BP	0.00194	1	1
GO:0097428	10	30	0.84523	protein maturation by iron-sulfur cluster transfer	BP	0.0003	0.742579	1
GO:0097588	1	48	0.0528269	archaeal or bacterial-type flagellum-dependent cell motility	BP	0.00048	1	1
GO:0098003	20	68	0.745791	viral tail assembly	BP	0.00068	0.926792	1
GO:1900376	1	64	0.0396202	regulation of secondary metabolite biosynthetic process	BP	0.00064	1	1
GO:1900377	4	66	0.153678	negative regulation of secondary metabolite biosynthetic process	BP	0.00066	1	1
GO:1900705	1	4	0.633922	negative regulation of siderophore biosynthetic process	BP	4e-05	0.793512	1
GO:1902201	2	22	0.230517	negative regulation of bacterial-type flagellum-dependent cell motility	BP	0.00022	0.99835	1
GO:1902777	1	7	0.362241	6-sulfoquinovose(1-) catabolic process	BP	7e-05	0.936752	1
GO:2000142	16	155	0.261749	regulation of DNA-templated transcription, initiation	BP	0.00155	1	1
GO:0000049	1	1493	0.00169839	tRNA binding	MF	0.01493	1	1
GO:0000155	5	48	0.264134	phosphorelay sensor kinase activity	MF	0.00048	0.99996	1
GO:0000287	83	4648	0.0452802	magnesium ion binding	MF	0.04648	1	1
GO:0000907	1	72	0.0352179	sulfonate dioxygenase activity	MF	0.00072	1	1
GO:0000908	1	76	0.0333643	taurine dioxygenase activity	MF	0.00076	1	1
GO:0001141	1	57	0.0444858	transcriptional repressor activity, bacterial-type RNA polymerase proximal promoter sequence-specific DNA binding	MF	0.00057	1	1
GO:0002161	1	72	0.0352179	aminoacyl-tRNA editing activity	MF	0.00072	1	1
GO:0003684	9	189	0.120747	damaged DNA binding	MF	0.00189	1	1
GO:0003690	9	48	0.475442	double-stranded DNA binding	MF	0.00048	0.995964	1
GO:0003697	24	256	0.237721	single-stranded DNA binding	MF	0.00256	1	1
GO:0003714	7	32	0.554682	transcription corepressor activity	MF	0.00032	0.967746	1
GO:0003729	13	541	0.0609315	mRNA binding	MF	0.00541	1	1
GO:0003796	11	42	0.664109	lysozyme activity	MF	0.00042	0.939929	1
GO:0003844	2	33	0.153678	1,4-alpha-glucan branching enzyme activity	MF	0.00033	0.999969	1
GO:0003899	65	555	0.296973	DNA-directed 5'-3' RNA polymerase activity	MF	0.00555	1	1
GO:0003918	5	255	0.0497194	DNA topoisomerase type II (ATP-hydrolyzing) activity	MF	0.00255	1	1
GO:0003920	1	15	0.169046	GMP reductase activity	MF	0.00015	0.997304	1
GO:0003938	1	34	0.0745791	IMP dehydrogenase activity	MF	0.00034	0.999999	1
GO:0003951	2	156	0.0325088	NAD+ kinase activity	MF	0.00156	1	1
GO:0003955	3	114	0.0667287	NAD(P)H dehydrogenase (quinone) activity	MF	0.00114	1	1
GO:0003968	6	88	0.172888	RNA-directed 5'-3' RNA polymerase activity	MF	0.00088	1	1
GO:0003998	1	5	0.507138	acylphosphatase activity	MF	5e-05	0.860808	1
GO:0004017	11	78	0.357597	adenylate kinase activity	MF	0.00078	0.999987	1
GO:0004022	1	51	0.0497194	alcohol dehydrogenase (NAD) activity	MF	0.00051	1	1
GO:0004029	4	22	0.461035	aldehyde dehydrogenase (NAD) activity	MF	0.00022	0.973369	1
GO:0004040	8	39	0.520142	amidase activity	MF	0.00039	0.98558	1
GO:0004045	5	29	0.437188	aminoacyl-tRNA hydrolase activity	MF	0.00029	0.988785	1
GO:0004053	2	18	0.281743	arginase activity	MF	0.00018	0.993312	1
GO:0004061	3	18	0.422615	arylformamidase activity	MF	0.00018	0.972502	1
GO:0004062	2	8	0.633922	aryl sulfotransferase activity	MF	8e-05	0.822844	1
GO:0004064	3	11	0.691552	arylesterase activity	MF	0.00011	0.807388	1
GO:0004066	2	8	0.633922	asparagine synthase (glutamine-hydrolyzing) activity	MF	8e-05	0.822844	1
GO:0004067	1	80	0.0316961	asparaginase activity	MF	0.0008	1	1
GO:0004068	2	39	0.130035	aspartate 1-decarboxylase activity	MF	0.00039	0.999997	1
GO:0004069	15	100	0.380353	L-aspartate:2-oxoglutarate aminotransferase activity	MF	0.001	0.999997	1
GO:0004070	1	90	0.0281743	aspartate carbamoyltransferase activity	MF	0.0009	1	1
GO:0004072	6	19	0.800744	aspartate kinase activity	MF	0.00019	0.757826	1
GO:0004076	2	6	0.84523	biotin synthase activity	MF	6e-05	0.684141	1
GO:0004089	2	71	0.0714279	carbonate dehydratase activity	MF	0.00071	1	1
GO:0004096	1	128	0.0198101	catalase activity	MF	0.00128	1	1
GO:0004126	4	27	0.375658	cytidine deaminase activity	MF	0.00027	0.993604	1
GO:0004129	5	113	0.112199	cytochrome-c oxidase activity	MF	0.00113	1	1
GO:0004146	1	99	0.025613	dihydrofolate reductase activity	MF	0.00099	1	1
GO:0004150	3	63	0.120747	dihydroneopterin aldolase activity	MF	0.00063	1	1
GO:0004157	1	16	0.158481	dihydropyrimidinase activity	MF	0.00016	0.998183	1
GO:0004175	18	229	0.199312	endopeptidase activity	MF	0.00229	1	1
GO:0004252	21	667	0.0798343	serine-type endopeptidase activity	MF	0.00667	1	1
GO:0004300	7	147	0.120747	enoyl-CoA hydratase activity	MF	0.00147	1	1
GO:0004312	2	9	0.563487	fatty acid synthase activity	MF	9e-05	0.869246	1
GO:0004332	1	62	0.0408982	fructose-bisphosphate aldolase activity	MF	0.00062	1	1
GO:0004335	1	20	0.126784	galactokinase activity	MF	0.0002	0.999625	1
GO:0004357	1	112	0.0226401	glutamate-cysteine ligase activity	MF	0.00112	1	1
GO:0004413	2	14	0.362241	homoserine kinase activity	MF	0.00014	0.973915	1
GO:0004421	1	4	0.633922	hydroxymethylglutaryl-CoA synthase activity	MF	4e-05	0.793512	1
GO:0004424	11	49	0.569236	imidazoleglycerol-phosphate dehydratase activity	MF	0.00049	0.98454	1
GO:0004514	1	38	0.0667287	nicotinate-nucleotide diphosphorylase (carboxylating) activity	MF	0.00038	1	1
GO:0004519	169	637	0.672734	endonuclease activity	MF	0.00637	1	1
GO:0004527	35	354	0.250704	exonuclease activity	MF	0.00354	1	1
GO:0004540	7	123	0.144308	ribonuclease activity	MF	0.00123	1	1
GO:0004550	5	148	0.0856652	nucleoside diphosphate kinase activity	MF	0.00148	1	1
GO:0004590	3	176	0.043222	orotidine-5'-phosphate decarboxylase activity	MF	0.00176	1	1
GO:0004611	7	63	0.281743	phosphoenolpyruvate carboxykinase activity	MF	0.00063	0.999993	1
GO:0004617	2	39	0.130035	phosphoglycerate dehydrogenase activity	MF	0.00039	0.999997	1
GO:0004619	3	19	0.400372	phosphoglycerate mutase activity	MF	0.00019	0.979643	1
GO:0004620	2	5	1.01428	phospholipase activity	MF	5e-05	0.586328	1
GO:0004622	2	11	0.461035	lysophospholipase activity	MF	0.00011	0.930286	1
GO:0004638	1	38	0.0667287	phosphoribosylaminoimidazole carboxylase activity	MF	0.00038	1	1
GO:0004645	2	31	0.163593	phosphorylase activity	MF	0.00031	0.999935	1
GO:0004672	7	27	0.657401	protein kinase activity	MF	0.00027	0.905746	1
GO:0004731	14	187	0.189838	purine-nucleoside phosphorylase activity	MF	0.00187	1	1
GO:0004765	8	27	0.751316	shikimate kinase activity	MF	0.00027	0.832624	1
GO:0004788	1	4	0.633922	thiamine diphosphokinase activity	MF	4e-05	0.793512	1
GO:0004792	2	63	0.0804981	thiosulfate sulfurtransferase activity	MF	0.00063	1	1
GO:0004798	2	21	0.241494	thymidylate kinase activity	MF	0.00021	0.997652	1
GO:0004807	1	30	0.084523	triose-phosphate isomerase activity	MF	0.0003	0.999993	1
GO:0004815	6	54	0.281743	aspartate-tRNA ligase activity	MF	0.00054	0.999974	1
GO:0004826	1	86	0.0294848	phenylalanine-tRNA ligase activity	MF	0.00086	1	1
GO:0004845	2	33	0.153678	uracil phosphoribosyltransferase activity	MF	0.00033	0.999969	1
GO:0004850	14	50	0.709993	uridine phosphorylase activity	MF	0.0005	0.925904	1
GO:0005351	5	38	0.333643	carbohydrate:proton symporter activity	MF	0.00038	0.999136	1
GO:0005452	1	35	0.0724483	inorganic anion exchanger activity	MF	0.00035	0.999999	1
GO:0005509	17	268	0.160846	calcium ion binding	MF	0.00268	1	1
GO:0005524	409	7808	0.132825	ATP binding	MF	0.07808	1	1
GO:0005525	82	1163	0.178785	GTP binding	MF	0.01163	1	1
GO:0008081	12	133	0.228784	phosphoric diester hydrolase activity	MF	0.00133	1	1
GO:0008113	2	14	0.362241	peptide-methionine (S)-S-oxide reductase activity	MF	0.00014	0.973915	1
GO:0008171	3	8	0.950884	O-methyltransferase activity	MF	8e-05	0.610627	1
GO:0008173	3	90	0.084523	RNA methyltransferase activity	MF	0.0009	1	1
GO:0008236	10	636	0.0398693	serine-type peptidase activity	MF	0.00636	1	1
GO:0008237	66	576	0.290548	metallopeptidase activity	MF	0.00576	1	1
GO:0008276	1	3	0.84523	protein methyltransferase activity	MF	3e-05	0.693681	1
GO:0008301	2	25	0.202855	DNA binding, bending	MF	0.00025	0.999433	1
GO:0008320	1	20	0.126784	protein transmembrane transporter activity	MF	0.0002	0.999625	1
GO:0008443	1	28	0.0905604	phosphofructokinase activity	MF	0.00028	0.999984	1
GO:0008446	2	14	0.362241	GDP-mannose 4,6-dehydratase activity	MF	0.00014	0.973915	1
GO:0008531	1	9	0.281743	riboflavin kinase activity	MF	9e-05	0.971261	1
GO:0008664	2	24	0.211307	2'-5'-RNA ligase activity	MF	0.00024	0.999189	1
GO:0008696	2	23	0.220495	4-amino-4-deoxychorismate lyase activity	MF	0.00023	0.998843	1
GO:0008703	11	30	0.929753	5-amino-6-(5-phosphoribosylamino)uracil reductase activity	MF	0.0003	0.634848	1
GO:0008716	2	73	0.069471	D-alanine-D-alanine ligase activity	MF	0.00073	1	1
GO:0008736	1	30	0.084523	L-fucose isomerase activity	MF	0.0003	0.999993	1
GO:0008745	9	115	0.198445	N-acetylmuramoyl-L-alanine amidase activity	MF	0.00115	1	1
GO:0008757	7	152	0.116775	S-adenosylmethionine-dependent methyltransferase activity	MF	0.00152	1	1
GO:0008761	1	40	0.0633922	UDP-N-acetylglucosamine 2-epimerase activity	MF	0.0004	1	1
GO:0008782	1	55	0.0461035	adenosylhomocysteine nucleosidase activity	MF	0.00055	1	1
GO:0008790	1	30	0.084523	arabinose isomerase activity	MF	0.0003	0.999993	1
GO:0008864	1	26	0.0975265	formyltetrahydrofolate deformylase activity	MF	0.00026	0.999965	1
GO:0008897	1	98	0.0258744	holo-[acyl-carrier-protein] synthase activity	MF	0.00098	1	1
GO:0008932	9	72	0.316961	lytic endotransglycosylase activity	MF	0.00072	0.999993	1
GO:0008955	10	36	0.704358	peptidoglycan glycosyltransferase activity	MF	0.00036	0.89966	1
GO:0008982	8	107	0.189584	protein-N(PI)-phosphohistidine-sugar phosphotransferase activity	MF	0.00107	1	1
GO:0009013	1	94	0.0269754	succinate-semialdehyde dehydrogenase [NAD(P)+] activity	MF	0.00094	1	1
GO:0009024	2	62	0.0817964	tagatose-6-phosphate kinase activity	MF	0.00062	1	1
GO:0009041	1	91	0.0278647	uridylate kinase activity	MF	0.00091	1	1
GO:0010181	44	586	0.190393	FMN binding	MF	0.00586	1	1
GO:0010308	1	4	0.633922	acireductone dioxygenase (Ni2+-requiring) activity	MF	4e-05	0.793512	1
GO:0010855	1	5	0.507138	adenylate cyclase inhibitor activity	MF	5e-05	0.860808	1
GO:0015035	9	144	0.158481	protein disulfide oxidoreductase activity	MF	0.00144	1	1
GO:0015112	1	55	0.0461035	nitrate transmembrane transporter activity	MF	0.00055	1	1
GO:0015113	1	55	0.0461035	nitrite transmembrane transporter activity	MF	0.00055	1	1
GO:0015293	7	45	0.394441	symporter activity	MF	0.00045	0.99876	1
GO:0015297	6	152	0.100093	antiporter activity	MF	0.00152	1	1
GO:0015341	4	18	0.563487	zinc efflux active transmembrane transporter activity	MF	0.00018	0.923253	1
GO:0015344	1	23	0.110247	siderophore uptake transmembrane transporter activity	MF	0.00023	0.999885	1
GO:0015407	1	6	0.422615	monosaccharide-transporting ATPase activity	MF	6e-05	0.906172	1
GO:0015450	1	24	0.105654	P-P-bond-hydrolysis-driven protein transmembrane transporter activity	MF	0.00024	0.999923	1
GO:0015514	1	55	0.0461035	nitrite efflux transmembrane transporter activity	MF	0.00055	1	1
GO:0015527	2	5	1.01428	glycerol-phosphate:inorganic phosphate antiporter activity	MF	5e-05	0.586328	1
GO:0016289	8	61	0.332549	CoA hydrolase activity	MF	0.00061	0.999955	1
GO:0016297	2	5	1.01428	acyl-[acyl-carrier-protein] hydrolase activity	MF	5e-05	0.586328	1
GO:0016407	4	205	0.0494769	acetyltransferase activity	MF	0.00205	1	1
GO:0016597	2	259	0.0195806	amino acid binding	MF	0.00259	1	1
GO:0016691	2	12	0.422615	chloride peroxidase activity	MF	0.00012	0.949535	1
GO:0016791	30	260	0.29258	phosphatase activity	MF	0.0026	1	1
GO:0016888	2	18	0.281743	endodeoxyribonuclease activity, producing 5'-phosphomonoesters	MF	0.00018	0.993312	1
GO:0016891	3	17	0.447475	endoribonuclease activity, producing 5'-phosphomonoesters	MF	0.00017	0.963024	1
GO:0016892	3	56	0.135841	endoribonuclease activity, producing 3'-phosphomonoesters	MF	0.00056	1	1
GO:0016896	1	114	0.0222429	exoribonuclease activity, producing 5'-phosphomonoesters	MF	0.00114	1	1
GO:0016966	9	52	0.438869	nitric oxide reductase activity	MF	0.00052	0.998488	1
GO:0016987	21	157	0.339169	bacterial sigma factor activity	MF	0.00157	1	1
GO:0016990	1	48	0.0528269	arginine deiminase activity	MF	0.00048	1	1
GO:0016992	4	16	0.633922	lipoate synthase activity	MF	0.00016	0.874404	1
GO:0017076	7	63	0.281743	purine nucleotide binding	MF	0.00063	0.999993	1
GO:0018659	4	22	0.461035	4-hydroxybenzoate 3-monooxygenase activity	MF	0.00022	0.973369	1
GO:0018812	2	7	0.724483	3-hydroxyacyl-CoA dehydratase activity	MF	7e-05	0.762137	1
GO:0019104	5	51	0.248597	DNA N-glycosylase activity	MF	0.00051	0.999985	1
GO:0019171	10	169	0.150041	3-hydroxyacyl-[acyl-carrier-protein] dehydratase activity	MF	0.00169	1	1
GO:0019205	2	62	0.0817964	nucleobase-containing compound kinase activity	MF	0.00062	1	1
GO:0019806	1	12	0.211307	bromide peroxidase activity	MF	0.00012	0.991198	1
GO:0019843	2	5490	0.000923749	rRNA binding	MF	0.0549	1	1
GO:0022838	6	46	0.330742	substrate-specific channel activity	MF	0.00046	0.999709	1
GO:0022877	1	20	0.126784	protein-N(PI)-phosphohistidine-fructose phosphotransferase system transporter activity	MF	0.0002	0.999625	1
GO:0030060	1	46	0.0551237	L-malate dehydrogenase activity	MF	0.00046	1	1
GO:0030170	35	1329	0.0667789	pyridoxal phosphate binding	MF	0.01329	1	1
GO:0031071	1	113	0.0224397	cysteine desulfurase activity	MF	0.00113	1	1
GO:0031418	1	89	0.0284909	L-ascorbic acid binding	MF	0.00089	1	1
GO:0033817	1	40	0.0633922	beta-ketoacyl-acyl-carrier-protein synthase II activity	MF	0.0004	1	1
GO:0033971	2	28	0.181121	hydroxyisourate hydrolase activity	MF	0.00028	0.999807	1
GO:0035250	1	12	0.211307	UDP-galactosyltransferase activity	MF	0.00012	0.991198	1
GO:0036054	3	9	0.84523	protein-malonyllysine demalonylase activity	MF	9e-05	0.688193	1
GO:0036055	3	9	0.84523	protein-succinyllysine desuccinylase activity	MF	9e-05	0.688193	1
GO:0036397	1	30	0.084523	formate dehydrogenase (quinone) activity	MF	0.0003	0.999993	1
GO:0043140	4	59	0.171911	ATP-dependent 3'-5' DNA helicase activity	MF	0.00059	1	1
GO:0043752	5	18	0.704358	adenosylcobinamide kinase activity	MF	0.00018	0.835844	1
GO:0043878	4	12	0.84523	glyceraldehyde-3-phosphate dehydrogenase (NAD+) (non-phosphorylating) activity	MF	0.00012	0.695408	1
GO:0044212	8	210	0.0965977	transcription regulatory region DNA binding	MF	0.0021	1	1
GO:0046316	2	48	0.105654	gluconokinase activity	MF	0.00048	1	1
GO:0046873	1	18	0.140872	metal ion transmembrane transporter activity	MF	0.00018	0.999174	1
GO:0046914	7	302	0.0587743	transition metal ion binding	MF	0.00302	1	1
GO:0047138	4	20	0.507138	aquacobalamin reductase activity	MF	0.0002	0.954296	1
GO:0047286	1	16	0.158481	NAD+-diphthamide ADP-ribosyltransferase activity	MF	0.00016	0.998183	1
GO:0047686	2	8	0.633922	arylsulfate sulfotransferase activity	MF	8e-05	0.822844	1
GO:0047975	14	96	0.369788	guanosine phosphorylase activity	MF	0.00096	0.999997	1
GO:0050348	1	7	0.362241	trehalose O-mycolyltransferase activity	MF	7e-05	0.936752	1
GO:0050567	2	16	0.316961	glutaminyl-tRNA synthase (glutamine-hydrolyzing) activity	MF	0.00016	0.986714	1
GO:0050660	24	701	0.0868139	flavin adenine dinucleotide binding	MF	0.00701	1	1
GO:0050661	18	1009	0.0452353	NADP binding	MF	0.01009	1	1
GO:0051287	7	1113	0.0159477	NAD binding	MF	0.01113	1	1
GO:0052873	2	80	0.0633922	FMN reductase (NADPH) activity	MF	0.0008	1	1
GO:0052875	4	20	0.507138	riboflavin reductase (NADH) activity	MF	0.0002	0.954296	1
GO:0070401	2	151	0.0335853	NADP+ binding	MF	0.00151	1	1
GO:0070402	1	164	0.0154615	NADPH binding	MF	0.00164	1	1
GO:0070403	6	234	0.0650177	NAD+ binding	MF	0.00234	1	1
GO:0070404	1	70	0.0362241	NADH binding	MF	0.0007	1	1
GO:0070497	3	26	0.29258	6-carboxy-5,6,7,8-tetrahydropterin synthase activity	MF	0.00026	0.997754	1
GO:0070968	1	12	0.211307	pyrroloquinoline quinone binding	MF	0.00012	0.991198	1
GO:0071522	1	12	0.211307	ureidoglycine aminohydrolase activity	MF	0.00012	0.991198	1
GO:0071949	26	260	0.253569	FAD binding	MF	0.0026	1	1
GO:0090566	1	15	0.169046	protein-phosphocysteine-N,N'-diacetylchitobiose phosphotransferase system transporter activity	MF	0.00015	0.997304	1
GO:0090582	1	13	0.195053	protein-phosphocysteine-D-fructose-phosphotransferase system transporter activity	MF	0.00013	0.994067	1
GO:0102040	1	18	0.140872	fumarate reductase (menaquinone)	MF	0.00018	0.999174	1
GO:0102148	3	118	0.0644667	N-acetyl-beta-D-galactosaminidase activity	MF	0.00118	1	1
GO:0102480	1	15	0.169046	5-fluorocytosine deaminase activity	MF	0.00015	0.997304	1
GO:0102559	1	3	0.84523	protein-(glutamine-N5) methyltransferase activity	MF	3e-05	0.693681	1
GO:0102991	1	5	0.507138	myristoyl-CoA hydrolase activity	MF	5e-05	0.860808	1
GO:0103111	2	30	0.169046	D-glucosamine PTS permease activity	MF	0.0003	0.999907	1
GO:1901982	1	27	0.0939144	maltose binding	MF	0.00027	0.999976	1
