# Supplementary material for: Orphan Genes Shared by Pathogenic Genomes Are More Associated with Bacterial Pathogenicity
Source: mSystems. 2019 Feb 12;4(1):e00290-18. doi: 10.1128/mSystems.00290-18 (PMC6372840; doi:10.1128/mSystems.00290-18)
Supplement: TABLE S4 [file mSystems.00290-18-st004.xlsx]

## Sheet: count.pct
Number of Genera	Pathogenicity	Total ORFans	ORFan percent	Total ORFans in Phages	Phage percent	Total ORFans in PAIs	PAI percent	Total ORFans in VFs	VF percent	Total ORFans in HGTs	HGT percent
1	NP	37349	0.947055	3606	0.0965488	7844	0.210019	235	0.006292	13987	0.374495
2	NP	1961	0.0497249	139	0.0708822	363	0.18511	21	0.0107088	1501	0.765426
3	NP	127	0.00322033	2	0.015748	29	0.228346	3	0.023622	99	0.779528
Total NP		39437		3747		8236		259		15587
			2088
1	P	53759	0.956634	9708	0.180584	16133	0.300099	2523	0.0469317	12127	0.225581
2	P	2119	0.0377073	620	0.292591	763	0.360076	189	0.089193	1465	0.691364
3	P	317	0.00564097	211	0.665615	191	0.602524	6	0.0189274	264	0.832808
4	P	1	1.77949e-05	0	0	0	0	0	0	1	1
Total P		56196		10539		17087		2718		13857
			2437
Total		95633		14286		25323		2977		29444
